# Supplementary material for: The growing importance of lone star ticks in a Lyme disease endemic county: Passive tick surveillance in Monmouth County, NJ, 2006 – 2016
Source: PLoS One. 2019 Feb 12;14(2):e0211778. doi: 10.1371/journal.pone.0211778 (PMC6372165; doi:10.1371/journal.pone.0211778)
Supplement: S1 Table — Variables (columns) denoted as follows: IDNO = unique identifier for each tick submission; SPECIES = tick species ID; STAGE = life stage of tick submitted; ENGORG = engorgement level, whether flat (no evidence of blood meal taken) or fed (partially or fully engorged); SUB_COUNTY = submitter’s county of residence; SUB_MUNI = submitter’s municipality of residence; SUB_DATE = date submitted to MCMCD; HOST = host species where tick was found, “NA” designates tick was found unattached; AGE_CLASS = age group of host; SEX = sex of host; ATT_SITE = location on host’s body where tick was attached, “NotAttach” means the tick was not attached; ACQ_LOC = location category where tick was acquired, e.g. home, park, or school; ACQ_MUNI = municipality where tick was acquired; ACQ_CNTY = county where tick was acquired; ACTIVITY = activity the resident was engaged in when tick was acquired; TEST = result of test for Borrelia burgdorferi, “NT” = not tested. For all variables “NP” means the resident did not answer this question when filling out the form, and “Unknown” means the resident responded but was unsure of the answer (e.g., if they visited multiple tick-infested locations and so were unable to distinguish where the tick was acquired). (XLS) [file pone.0211778.s001.xls]

## Sheet: Sheet1
IDNO	SPECIES	STAGE	ENGORG	SUB_COUNTY	SUB_MUNI	SUB_DATE	HOST	AGE_CLASS	SEX	ATT_SITE	ACQ_LOC	ACQ_MUNI	ACQ_CNTY	ACTIVITY	TEST
TS06-0001	I. scapularis	female	flat	Monmouth	Howell	2006-01-11	Human	C20-29	M	LowTorso	Park	Howell	Monmouth	Recreation	Negative
TS06-0002	I. scapularis	female	flat	Monmouth	Howell	2006-01-03	Human	C50-59	F	LowTorso	Home	Howell	Monmouth	Recreation	NT
TS06-0003	I. scapularis	female	flat	Monmouth	Farmingdale	2006-01-13	Human	C0-9	M	Arms	Home	Farmingdale	Monmouth	Recreation	NT
TS06-0004	I. scapularis	male	flat	Monmouth	Farmingdale	2006-01-13	Human	C0-9	M	Arms	Home	Farmingdale	Monmouth	Recreation	NT
TS06-0006	I. scapularis	female	flat	Monmouth	Farmingdale	2006-01-13	Human	C40-49	F	LowTorso	Woods	Unknown	Monmouth	Walking	Positive
TS06-0007	I. scapularis	female	flat	Monmouth	Manalapan	2006-01-18	Human	NP	F	Arms	Home	Manalapan	Monmouth	Other	Negative
TS06-0010	I. scapularis	female	fed	Monmouth	Farmingdale	2006-02-06	Human	C0-9	F	Head	Home	Farmingdale	Monmouth	Recreation	Negative
TS06-0011	I. scapularis	female	flat	Monmouth	Wall	2006-02-06	Human	C0-9	M	Arms	Home	Wall	Monmouth	Recreation	Negative
TS06-0012	I. scapularis	female	flat	Monmouth	Holmdel	2006-02-06	Human	C50-59	M	UppTorso	Home	Holmdel	Monmouth	Yard Work	Negative
TS06-0013	I. scapularis	female	flat	Monmouth	Freehold	2006-02-07	Human	C0-9	M	UppTorso	Park	Freehold	Monmouth	Recreation	Negative
TS06-0014	I. scapularis	female	fed	Monmouth	Wall	2006-02-14	Human	NP	F	NP	Home	Wall	Monmouth	Yard Work	Negative
TS06-0015	I. scapularis	female	flat	Monmouth	Howell	2006-02-17	Human	C30-39	M	UppTorso	Home	Howell	Monmouth	Recreation	Positive
TS06-0016	I. scapularis	female	fed	Monmouth	Rumson	2006-03-13	Human	NP	F	NotAttach	Home	Rumson	Monmouth	Unknown	Negative
TS06-0018	I. scapularis	female	fed	Monmouth	Tinton Falls	2006-03-15	Human	C0-9	M	Head	Home	Tinton Falls	Monmouth	Yard Work	Negative
TS06-0019	I. scapularis	female	fed	Monmouth	Tinton Falls	2006-03-15	Human	C0-9	M	Head	Home	Tinton Falls	Monmouth	Yard Work	Negative
TS06-0020	I. scapularis	female	flat	Monmouth	Colts Neck	2006-03-22	Human	C40-49	F	UppTorso	Home	Colts Neck	Monmouth	Unknown	Negative
TS06-0023	D. variabilis	male	flat	Monmouth	Tinton Falls	2006-04-04	Human	C0-9	F	Head	Home	Tinton Falls	Monmouth	Recreation	NT
TS06-0024	I. scapularis	female	fed	Monmouth	Spring Lake	2006-04-04	Human	C10-19	M	NP	Other	Manalapan	Monmouth	Recreation	Positive
TS06-0025	I. scapularis	female	fed	Monmouth	Freehold	2006-04-05	Human	C0-9	F	Head	Home	Freehold	Monmouth	Recreation	Negative
TS06-0026	I. scapularis	female	flat	Monmouth	Marlboro	2006-04-05	Human	C10-19	M	NP	Home	Marlboro	Monmouth	Unknown	Negative
TS06-0027	I. scapularis	female	fed	Monmouth	Manasquan	2006-04-06	Human	C0-9	F	Head	Park	Wall	Monmouth	Recreation	Negative
TS06-0029	I. scapularis	female	fed	Monmouth	Wall	2006-04-10	Human	C50-59	M	Arms	Home	Wall	Monmouth	Yard Work	Negative
TS06-0030	D. variabilis	male	flat	Monmouth	Colts Neck	2006-04-12	Human	C10-19	M	Head	Home	Colts Neck	Monmouth	Recreation	NT
TS06-0031	D. variabilis	male	flat	Monmouth	Howell	2006-04-12	Human	C10-19	M	Head	Home	Howell	Monmouth	Recreation	NT
TS06-0034	I. scapularis	female	flat	Monmouth	Wall	2006-04-17	Human	C30-39	F	UppTorso	Home	Wall	Monmouth	Recreation	Positive
TS06-0035	I. scapularis	female	flat	Monmouth	Freehold	2006-04-17	Human	C40-49	F	Head	Other	Unknown	Monmouth	Yard Work	Positive
TS06-0036	I. scapularis	female	flat	Monmouth	Freehold	2006-04-16	Human	C40-49	F	NP	Other	Unknown	Monmouth	Yard Work	Negative
TS06-0038	D. variabilis	female	flat	Monmouth	Colts Neck	2006-04-18	Human	C0-9	M	Head	Home	Colts Neck	Monmouth	Recreation	NT
TS06-0040	A. americanum	male	flat	Monmouth	Freehold	2006-04-18	Human	C40-49	F	LowTorso	Park	Freehold	Monmouth	Recreation	NT
TS06-0041	I. scapularis	female	flat	Monmouth	Manasquan	2006-04-19	Human	C10-19	M	Arms	Park	Howell	Monmouth	Recreation	Positive
TS06-0042	I. scapularis	female	fed	Monmouth	Tinton Falls	2006-04-19	Human	NP	M	NP	Home	Tinton Falls	Monmouth	Unknown	Negative
TS06-0043	D. variabilis	female	flat	Monmouth	Brielle	2006-04-19	Human	C0-9	F	Head	Home	Howell	Monmouth	Recreation	NT
TS06-0044	A. americanum	nymph	fed	Monmouth	Brielle	2006-04-19	Human	C0-9	F	Head	Home	Howell	Monmouth	Recreation	NT
TS06-0045	D. variabilis	female	flat	Monmouth	Holmdel	2006-04-19	Human	C0-9	M	Head	Home	Holmdel	Monmouth	Unknown	NT
TS06-0046	D. variabilis	female	flat	Monmouth	Freehold	2006-04-19	Human	C0-9	F	Head	School	Howell	Monmouth	Unknown	NT
TS06-0047	D. variabilis	male	flat	Monmouth	Middletown	2006-04-19	Human	C0-9	M	NP	Unknown	Unknown	Monmouth	Unknown	NT
TS06-0048	D. variabilis	male	flat	Monmouth	Manalapan	2006-04-20	Human	C0-9	F	Arms	Home	Manalapan	Monmouth	Other	NT
TS06-0049	A. americanum	female	flat	Monmouth	Howell	2006-04-21	Human	C0-9	F	Head	Park	Howell	Monmouth	Recreation	NT
TS06-0051	D. variabilis	male	flat	Monmouth	Middletown	2006-04-21	Human	C50-59	F	UppTorso	Home	Middletown	Monmouth	Other	NT
TS06-0052	A. americanum	nymph	fed	Monmouth	Millstone	2006-04-24	Human	C70-79	M	UppTorso	Home	Millstone	Monmouth	Yard Work	NT
TS06-0053	D. variabilis	male	flat	Monmouth	Long Branch	2006-04-24	Human	NP	np	NP	Unknown	Long Branch	Monmouth	Unknown	NT
TS06-0054	I. scapularis	female	fed	Monmouth	Freehold	2006-04-25	Human	C0-9	F	NP	Unknown	Freehold	Monmouth	Unknown	Negative
TS06-0055	I. scapularis	female	fed	Monmouth	Fair Haven	2006-04-25	Human	C0-9	M	Head	Home	Fair Haven	Monmouth	Recreation	Negative
TS06-0056	D. variabilis	female	fed	Monmouth	Atlantic Highlands	2006-04-25	Human	C0-9	M	Head	Park	Atlantic Highlands	Monmouth	Recreation	NT
TS06-0057	D. variabilis	male	flat	Monmouth	Little Silver	2006-04-25	Human	C50-59	M	Head	Other	Freehold	Monmouth	Employment	NT
TS06-0058	D. variabilis	male	flat	Monmouth	Red Bank	2006-04-25	Human	C40-49	M	LowTorso	Unknown	Red Bank	Monmouth	Recreation	NT
TS06-0059	D. variabilis	male	flat	Monmouth	Hazlet	2006-04-26	Human	C30-39	F	Head	Park/School	Hazlet	Monmouth	Other	NT
TS06-0061	I. scapularis	female	fed	Monmouth	Tinton Falls	2006-04-27	Human	C80+	M	LowTorso	Park	Tinton Falls	Monmouth	Recreation	Negative
TS06-0062	D. variabilis	female	fed	Monmouth	Long Branch	2006-04-27	Human	NP	np	NP	Home	Howell	Monmouth	Recreation	NT
TS06-0063	I. scapularis	female	flat	Monmouth	Manalapan	2006-04-28	Human	C10-19	F	UppTorso	Park	Manalapan	Monmouth	Unknown	Negative
TS06-0064	D. variabilis	male	flat	Monmouth	Marlboro	2006-04-29	Human	C0-9	F	Legs	School	Marlboro	Monmouth	Other	NT
TS06-0065	A. americanum	nymph	fed	Monmouth	Farmingdale	2006-04-28	Human	C10-19	M	LowTorso	Unknown	Farmingdale	Monmouth	Other	NT
TS06-0066	D. variabilis	male	fed	Monmouth	Manalapan	2006-04-28	Human	C0-9	M	Head	Park	Manalapan	Monmouth	Recreation	NT
TS06-0067	I. scapularis	female	flat	Monmouth	Matawan	2006-04-28	Human	C0-9	F	UppTorso	Home	Matawan	Monmouth	Recreation	Negative
TS06-0068	D. variabilis	female	fed	Monmouth	Neptune	2006-04-25	DOG	NP	np	NP	Unknown	Unknown	Monmouth	Unknown	NT
TS06-0069	D. variabilis	male	flat	Monmouth	Neptune	2006-04-25	DOG	NP	np	NP	Unknown	Neptune	Monmouth	Unknown	NT
TS06-0070	D. variabilis	female	fed	Monmouth	Neptune	2006-04-25	DOG	NP	np	NP	Unknown	Neptune	Monmouth	Unknown	NT
TS06-0071	D. variabilis	male	flat	Monmouth	Matawan	2006-05-03	DOG	C0-9	F	NP	Home	Matawan	Monmouth	Yard Work	NT
TS06-0072	D. variabilis	male	flat	Monmouth	Brielle	2006-05-03	Human	C20-29	M	UppTorso	Unknown	Brielle	Monmouth	Recreation	NT
TS06-0073	D. variabilis	male	flat	Monmouth	Middletown	2006-05-02	Human	C40-49	M	Head	Home	Middletown	Monmouth	Yard Work	NT
TS06-0074	D. variabilis	male	flat	Monmouth	Colts Neck	2006-05-02	Human	C0-9	M	NotAttach	Home	Colts Neck	Monmouth	Recreation	NT
TS06-0075	D. variabilis	male	flat	Monmouth	Freehold	2006-05-02	Human	C10-19	M	UppTorso	Park	Howell	Monmouth	Recreation	NT
TS06-0076	D. variabilis	male	flat	Monmouth	Marlboro	2006-05-04	Human	C0-9	F	UppTorso	Unknown	np	Monmouth	Unknown	NT
TS06-0077	A. americanum	nymph	fed	Monmouth	Middletown	2006-05-04	Human	C50-59	M	LowTorso	Home	Middletown	Monmouth	Recreation	NT
TS06-0079	D. variabilis	female	flat	Monmouth	Manasquan	2006-05-04	Human	C0-9	M	Head	School	Ocean	Monmouth	Recreation	NT
TS06-0080	I. scapularis	female	flat	Monmouth	West Long Branch	2006-05-05	Human	C30-39	F	UppTorso	Other	Long Branch	Monmouth	Employment	Negative
TS06-0081	D. variabilis	female	flat	Monmouth	Ocean	2006-05-05	Human	C0-9	F	Head	Unknown	np	Monmouth	Unknown	NT
TS06-0083	A. americanum	nymph	flat	Monmouth	Upper Freehold	2006-05-08	Human	C40-49	F	LowTorso	Home	Upper Freehold	Monmouth	Yard Work	NT
TS06-0084	D. variabilis	female	flat	Monmouth	Manalapan	2006-05-08	Human	C50-59	M	UppTorso	Other	np	Monmouth	Recreation	NT
TS06-0085	D. variabilis	female	flat	Monmouth	Little Silver	2006-05-08	Human	C40-49	F	Head	Park	Middletown	Monmouth	Recreation	NT
TS06-0086	A. americanum	male	flat	Monmouth	Howell	2006-05-09	Human	C40-49	F	Legs	Other	Howell	Monmouth	Recreation	NT
TS06-0087	D. variabilis	male	flat	Bergen	Ridgefield Park	2006-05-09	Human	C0-9	F	Head	Unknown	np	Monmouth	Unknown	NT
TS06-0088	A. americanum	nymph	fed	Monmouth	Red Bank	2006-05-09	Human	C50-59	M	UppTorso	Unknown	np	Monmouth	Unknown	NT
TS06-0089	D. variabilis	male	flat	Monmouth	Holmdel	2006-05-11	Human	C10-19	M	UppTorso	Other	Freehold	Monmouth	Recreation	NT
TS06-0090	D. variabilis	female	fed	Monmouth	Red Bank	2006-05-11	Human	C0-9	F	UppTorso	Unknown	Red Bank	Monmouth	Recreation	NT
TS06-0091	A. americanum	nymph	fed	Monmouth	West Long Branch	2006-05-14	Human	C50-59	M	LowTorso	Park	Neptune	Monmouth	Recreation	NT
TS06-0092	A. americanum	male	flat	Monmouth	Freehold	2006-05-12	Human	C0-9	M	UppTorso	Park	Freehold	Monmouth	Recreation	NT
TS06-0093	D. variabilis	female	flat	Monmouth	Tinton Falls	2006-05-15	Human	NP	np	NP	Unknown	np	Monmouth	Unknown	NT
TS06-0094	D. variabilis	female	flat	Monmouth	Tinton Falls	2006-05-15	Human	NP	np	NP	Unknown	np	Monmouth	Unknown	NT
TS06-0095	D. variabilis	female	flat	Monmouth	Tinton Falls	2006-05-15	Human	NP	np	NP	Unknown	np	Monmouth	Unknown	NT
TS06-0096	I. scapularis	nymph	fed	Monmouth	Colts Neck	2006-05-15	Human	C10-19	M	Legs	Other	Colts Neck	Monmouth	Recreation	Negative
TS06-0097	A. americanum	nymph	flat	Monmouth	Wall	2006-05-15	Human	C0-9	F	UppTorso	Unknown	np	Monmouth	Unknown	NT
TS06-0098	I. scapularis	nymph	flat	Monmouth	Tinton Falls	2006-05-15	Human	C10-19	F	LowTorso	Home	Tinton Falls	Monmouth	Yard Work	Negative
TS06-0100	A. americanum	male	flat	Monmouth	Manalapan	2006-05-15	Human	C50-59	M	LowTorso	Home	Manalapan	Monmouth	Recreation	NT
TS06-0101	I. scapularis	nymph	flat	Monmouth	Marlboro	2006-05-15	Human	C0-9	F	UppTorso	Other	Marlboro	Monmouth	Recreation	Negative
TS06-0102	I. scapularis	nymph	flat	Monmouth	Manalapan	2006-05-15	Human	C0-9	M	LowTorso	Home	Manalapan	Monmouth	Recreation	Negative
TS06-0103	I. scapularis	female	fed	Monmouth	Manasquan	2006-05-16	Human	C50-59	M	Legs	Park	Manasquan	Monmouth	Unknown	Negative
TS06-0104	I. scapularis	nymph	flat	Monmouth	Wall	2006-05-16	Human	C40-49	F	UppTorso	Unknown	np	Monmouth	Recreation	Positive
TS06-0105	I. scapularis	nymph	flat	Monmouth	Howell	2006-05-16	Human	C10-19	F	Head	Unknown	np	Monmouth	Unknown	Negative
TS06-0106	A. americanum	nymph	fed	Monmouth	Holmdel	2006-05-16	Human	C50-59	M	NP	Park	Howell	Monmouth	Employment	NT
TS06-0108	I. scapularis	female	flat	Monmouth	Hazlet	2006-05-16	Human	C40-49	M	UppTorso	Home	Hazlet	Monmouth	Yard Work	Positive
TS06-0109	I. scapularis	female	flat	Morris	Towaco	2006-05-10	Human	NP	np	NP	Unknown	np	Monmouth	Unknown	Positive
TS06-0110	I. scapularis	female	fed	Monmouth	Freehold	2006-05-17	Human	C60-69	F	LowTorso	Home	Freehold	Monmouth	Unknown	Negative
TS06-0111	A. americanum	nymph	fed	Monmouth	Holmdel	2006-05-17	Human	C50-59	M	LowTorso	Park	Howell	Monmouth	Unknown	NT
TS06-0112	I. scapularis	female	flat	Monmouth	Middletown	2006-05-18	Human	C40-49	F	Head	Home	Middletown	Monmouth	Unknown	Negative
TS06-0113	A. americanum	male	flat	Monmouth	Tinton Falls	2006-05-19	Human	C20-29	M	LowTorso	Other	Tinton Falls	Monmouth	Recreation	NT
TS06-0114	A. americanum	nymph	flat	Monmouth	Howell	2006-05-18	Human	C10-19	F	UppTorso	Home	Howell	Monmouth	Recreation	NT
TS06-0115	A. americanum	nymph	flat	Monmouth	Howell	2006-05-18	Human	C10-19	F	Legs	Home	Howell	Monmouth	Recreation	NT
TS06-0116	A. americanum	nymph	flat	Monmouth	Howell	2006-05-18	Human	C10-19	F	Legs	Home	Howell	Monmouth	Recreation	NT
TS06-0117	D. variabilis	female	fed	Monmouth	Howell	2006-05-18	DOG	C10-19	M	NP	Home	Howell	Monmouth	Recreation	NT
TS06-0118	D. variabilis	female	fed	Monmouth	Howell	2006-05-18	DOG	C10-19	M	Head	Home	Howell	Monmouth	Recreation	NT
TS06-0119	I. scapularis	nymph	fed	Monmouth	Middletown	2006-05-18	Human	C60-69	F	LowTorso	Home	Howell	Monmouth	Recreation	Positive
TS06-0120	D. variabilis	male	flat	Monmouth	Howell	2006-05-18	Human	C10-19	F	Legs	Home	Howell	Monmouth	Recreation	NT
TS06-0121	A. americanum	nymph	fed	Monmouth	Howell	2006-05-19	Human	C0-9	M	Head	Home	Howell	Monmouth	Recreation	NT
TS06-0123	I. scapularis	nymph	flat	Monmouth	Colts Neck	2006-05-19	Human	C0-9	M	Arms	Home	Colts Neck	Monmouth	Recreation	Positive
TS06-0124	D. variabilis	male	flat	Monmouth	Middletown	2006-05-19	Human	C60-69	M	Head	Home	Middletown	Monmouth	Recreation	NT
TS06-0126	I. scapularis	nymph	flat	Monmouth	Tinton Falls	2006-05-22	Human	C0-9	M	LowTorso	Home	Tinton Falls	Monmouth	Recreation	Negative
TS06-0128	A. americanum	female	flat	Monmouth	Marlboro	2006-05-22	Human	C40-49	F	UppTorso	Unknown	Marlboro	Monmouth	Unknown	NT
TS06-0129	A. americanum	male	flat	Monmouth	Neptune	2006-05-22	Human	C0-9	M	LowTorso	Park	Neptune	Monmouth	Unknown	NT
TS06-0130	D. variabilis	male	flat	Monmouth	Neptune	2006-05-22	Human	C0-9	F	Head	Home	Neptune	Monmouth	Unknown	NT
TS06-0131	D. variabilis	male	flat	Monmouth	Neptune	2006-05-22	Human	C0-9	M	UppTorso	Home	Neptune	Monmouth	Recreation	NT
TS06-0132	I. scapularis	nymph	fed	Monmouth	Marlboro	2006-05-22	Human	C0-9	F	Head	Home	Marlboro	Monmouth	Recreation	Negative
TS06-0137	D. variabilis	female	fed	Monmouth	Colts Neck	2006-05-22	Human	C0-9	F	Head	Unknown	np	Monmouth	Unknown	NT
TS06-0139	A. americanum	female	fed	Monmouth	Wall	2006-05-23	Human	C0-9	M	NP		np	Monmouth	Unknown	NT
TS06-0140	I. scapularis	nymph	fed	Monmouth	Red Bank	2006-05-23	Human	C0-9	M	Arms	School	Red Bank	Monmouth	Unknown	Negative
TS06-0141	I. scapularis	nymph	fed	Monmouth	Howell	2006-05-24	Human	C50-59	F	UppTorso	Home	Howell	Monmouth	Yard Work	Negative
TS06-0142	I. scapularis	nymph	fed	Monmouth	Little Silver	2006-05-24	Human	C0-9	F	UppTorso	Home	Little Silver	Monmouth	Recreation	Positive
TS06-0143	I. scapularis	nymph	fed	Monmouth	Tinton Falls	2006-05-24	Human	C0-9	M	UppTorso	Home	Tinton Falls	Monmouth	Recreation	Negative
TS06-0144	I. scapularis	nymph	flat	Monmouth	Wall	2006-05-25	Human	C0-9	M	Torso	Home	Wall	Monmouth	Recreation	Positive
TS06-0145	A. americanum	nymph	flat	Monmouth	Wall	2006-05-25	Human	NP	np	Legs	Other	Neptune	Monmouth	Employment	NT
TS06-0146	D. variabilis	female	flat	Monmouth	Tinton Falls	2006-05-25	Human	C70-79	M	UppTorso	Unknown	np	Monmouth	Unknown	NT
TS06-0147	D. variabilis	female	flat	Monmouth	Keansburg	2006-05-25	Human	C40-49	F	Head	Home	Keansburg	Monmouth	Yard Work	NT
TS06-0148	A. americanum	female	fed	Monmouth	Tinton Falls	2006-05-25	Human	C0-9	F	NP	Park	np	Monmouth	Recreation	NT
TS06-0149	A. americanum	nymph	fed	Monmouth	Tinton Falls	2006-05-25	Human	C10-19	M	Legs	Unknown	np	Monmouth	Unknown	NT
TS06-0151	A. americanum	nymph	fed	Monmouth	Manalapan	2006-05-26	Human	C40-49	M	Torso	Unknown	np	Monmouth	Unknown	NT
TS06-0152	I. scapularis	nymph	fed	Monmouth	Holmdel	2006-05-26	Human	C0-9	F	Head	Home	Holmdel	Monmouth	Recreation	Negative
TS06-0153	D. variabilis	female	fed	Monmouth	Oceanport	2006-05-26	Human	C0-9	M	Head	Home	Oceanport	Monmouth	Recreation	NT
TS06-0154	D. variabilis	female	fed	Monmouth	Oceanport	2006-05-26	Human	C0-9	M	Head	Home	Oceanport	Monmouth	Recreation	NT
TS06-0155	I. scapularis	nymph	flat	Monmouth	Neptune	2006-05-26	Human	C20-29	M	Arms	Other	Colts Neck	Monmouth	Employment	Negative
TS06-0156	I. scapularis	nymph	flat	Monmouth	Middletown	2006-05-30	Human	C0-9	F	Arms	Home	Middletown	Monmouth	Recreation	Negative
TS06-0157	I. scapularis	nymph	fed	Monmouth	Atlantic Highlands	2006-05-30	Human	C0-9	M	LowTorso	Unknown	np	Monmouth	Recreation	Negative
TS06-0158	A. americanum	nymph	fed	Monmouth	Howell	2006-05-30	Human	C70-79	M	UppTorso	Home	Howell	Monmouth	Yard Work	NT
TS06-0159	A. americanum	nymph	flat	Monmouth	Colts Neck	2006-05-30	Human	C0-9	M	LowTorso	Home	Colts Neck	Monmouth	Recreation	NT
TS06-0161	I. scapularis	nymph	flat	Monmouth	Wall	2006-05-30	Human	C0-9	M	LowTorso	Home	Wall	Monmouth	Yard Work	Negative
TS06-0162	I. scapularis	nymph	flat	Monmouth	Howell	2006-05-30	Human	C10-19	F	UppTorso	Other	Manalapan	Monmouth	Recreation	Negative
TS06-0163	I. scapularis	nymph	flat	Monmouth	Howell	2006-05-30	Human	C10-19	F	UppTorso	Other	Manalapan	Monmouth	Recreation	Negative
TS06-0164	D. variabilis	male	flat	Monmouth	Ocean	2006-05-31	Human	C10-19	M	Head	School	Ocean	Monmouth	Recreation	NT
TS06-0165	I. scapularis	nymph	fed	Monmouth	Middletown	2006-05-31	Human	C50-59	M	Torso	Home	Middletown	Monmouth	Yard Work	Negative
TS06-0166	I. scapularis	nymph	flat	Monmouth	Wall	2006-05-31	Human	C0-9	F	LowTorso	Unknown	np	Monmouth	Recreation	Positive
TS06-0167	I. scapularis	nymph	flat	Monmouth	Manalapan	2006-05-31	Human	C30-39	M	UppTorso	Home	Manalapan	Monmouth	Unknown	Negative
TS06-0168	A. americanum	nymph	fed	Monmouth	Freehold	2006-05-31	Human	C50-59	M	LowTorso	Home	Freehold	Monmouth	Yard Work	NT
TS06-0169	A. americanum	nymph	fed	Monmouth	Freehold	2006-05-31	Human	C50-59	M	LowTorso	Home	Freehold	Monmouth	Yard Work	NT
TS06-0170	I. scapularis	nymph	fed	Monmouth	Lincroft	2006-05-31	Human	C0-9	F	Head	Home	Lincroft	Monmouth	Recreation	Negative
TS06-0171	I. scapularis	nymph	fed	Monmouth	Manalapan	2006-05-31	Human	C50-59	F	LowTorso	Home	Manalapan	Monmouth	Yard Work	Negative
TS06-0172	A. americanum	nymph	fed	Monmouth	Howell	2006-05-31	Human	C0-9	F	UppTorso	Home	Howell	Monmouth	Other	NT
TS06-0173	D. variabilis	male	flat	Monmouth	Spring Lake Heights	2006-05-31	Human	C20-29	F	Head	Other	Wall	Monmouth	Employment	NT
TS06-0174	I. scapularis	nymph	fed	Monmouth	Keansburg	2006-05-31	Human	C0-9	M	UppTorso	Home	Middletown	Monmouth	Recreation	Negative
TS06-0175	I. scapularis	nymph	fed	Monmouth	Middletown	2006-06-01	Human	C50-59	F	LowTorso	Home	Middletown	Monmouth	Other	Negative
TS06-0176	I. scapularis	nymph	flat	Monmouth	Middletown	2006-06-01	Human	C50-59	F	Legs	Home	Middletown	Monmouth	Yard Work	Negative
TS06-0177	A. americanum	nymph	fed	Monmouth	Manasquan	2006-06-01	Human	C50-59	F	UppTorso	Home	Manasquan	Monmouth	Unknown	NT
TS06-0178	I. scapularis	nymph	flat	Monmouth	Middletown	2006-06-01	Human	C0-9	F	LowTorso	Other	Middletown	Monmouth	Recreation	Negative
TS06-0179	A. americanum	nymph	fed	Monmouth	Middletown	2006-06-02	Human	C30-39	M	LowTorso	Home	Middletown	Monmouth	Yard Work	NT
TS06-0180	I. scapularis	nymph	fed	Monmouth	Tinton Falls	2006-06-02	Human	C50-59	M	Arms	Home	Tinton Falls	Monmouth	Yard Work	Negative
TS06-0182	A. americanum	male	flat	Monmouth	Howell	2006-06-05	Human	C0-9	F	LowTorso	Home	Howell	Monmouth	Unknown	NT
TS06-0183	D. variabilis	female	flat	Monmouth	Holmdel	2006-06-05	Human	C40-49	M	Legs	Home	Holmdel	Monmouth	Recreation	NT
TS06-0184	D. variabilis	female	flat	Monmouth	Holmdel	2006-06-05	Human	C40-49	M	Legs	Home	Holmdel	Monmouth	Recreation	NT
TS06-0185	D. variabilis	female	flat	Monmouth	Middletown	2006-06-05	Human	C0-9	F	Head	Other	Monmouth Beach	Monmouth	Recreation	NT
TS06-0186	I. scapularis	nymph	flat	Monmouth	Atlantic Highlands	2006-06-05	Human	C0-9	F	Head	Unknown	Middletown	Monmouth	Recreation	Negative
TS06-0187	D. variabilis	female	flat	Monmouth	Wall	2006-06-05	Human	C0-9	F	Head	Home	Wall	Monmouth	Unknown	NT
TS06-0188	D. variabilis	female	flat	Monmouth	Ocean	2006-06-05	Human	C0-9	F	Head	Home	Ocean	Monmouth	Recreation	NT
TS06-0189	I. scapularis	nymph	flat	Monmouth	Tinton Falls	2006-06-05	Human	C0-9	M	Arms	Home	Tinton Falls	Monmouth	Recreation	Positive
TS06-0190	I. scapularis	nymph	fed	Monmouth	Colts Neck	2006-06-05	Human	C0-9	F	Legs	School	Colts Neck	Monmouth	Recreation	Negative
TS06-0191	I. scapularis	nymph	flat	Monmouth	Middletown	2006-06-06	Human	C0-9	F	NP	Home	Middletown	Monmouth	Recreation	Positive
TS06-0193	A. americanum	nymph	fed	Monmouth	Colts Neck	2006-06-06	Human	C0-9	M	LowTorso	Home	Colts Neck	Monmouth	Recreation	NT
TS06-0194	A. americanum	nymph	flat	Monmouth	Farmingdale	2006-06-06	Human	C60-69	M	UppTorso	Park	Howell	Monmouth	Recreation	NT
TS06-0195	A. americanum	female	flat	Monmouth	Farmingdale	2006-06-06	Human	C60-69	M	UppTorso	Park	Howell	Monmouth	Recreation	NT
TS06-0198	A. americanum	nymph	fed	Monmouth	Howell	2006-06-06	Human	C50-59	F	Arms	Unknown	np	Monmouth	Unknown	NT
TS06-0199	I. scapularis	nymph	fed	Monmouth	Little Silver	2006-06-06	Human	C0-9	M	LowTorso	Other	Middletown	Monmouth	Recreation	Positive
TS06-0200	I. scapularis	nymph	flat	Monmouth	Marlboro	2006-06-06	Human	C0-9	F	NP	Unknown	Marlboro	Monmouth	Unknown	Negative
TS06-0201	A. americanum	male	flat	Monmouth	Tinton Falls	2006-06-06	Human	C0-9	F	UppTorso	Home	Tinton Falls	Monmouth	Unknown	NT
TS06-0202	I. scapularis	nymph	flat	Monmouth	Middletown	2006-06-06	Human	C60-69	M	Arms	Home	Middletown	Monmouth	Yard Work	Negative
TS06-0203	I. scapularis	nymph	flat	Monmouth	Middletown	2006-06-06	Human	C60-69	M	LowTorso	Home	Middletown	Monmouth	Yard Work	Negative
TS06-0204	A. americanum	female	flat	Monmouth	Long Branch	2006-06-07	Human	C0-9	F	Head	Park	Long Branch	Monmouth	Recreation	NT
TS06-0205	D. variabilis	female	fed	Monmouth	Long Branch	2006-06-07	Human	C0-9	F	Head	Park	Long Branch	Monmouth	Recreation	NT
TS06-0206	I. scapularis	nymph	fed	Monmouth	CommEmp	2006-06-06	Human	NP	np	NP	Unknown	Unknown	Monmouth	Unknown	Positive
TS06-0207	I. scapularis	nymph	flat	Monmouth	Eatontown	2006-06-07	Human	C0-9	M	LowTorso	Other	Tinton Falls	Monmouth	Recreation	Negative
TS06-0208	A. americanum	nymph	fed	Monmouth	Middletown	2006-06-07	Human	C60-69	M	UppTorso	Unknown	Middletown	Monmouth	Recreation	NT
TS06-0209	I. scapularis	nymph	fed	Monmouth	Oceanport	2006-06-09	Human	C70-79	F	Torso	Other	Wall	Monmouth	Yard Work	Positive
TS06-0210	D. variabilis	female	fed	Monmouth	Middletown	2006-06-09	Human	C0-9	F	Head	Home	Middletown	Monmouth	Recreation	NT
TS06-0211	I. scapularis	nymph	fed	Monmouth	Marlboro	2006-06-08	Human	C10-19	M	Legs	Home	Marlboro	Monmouth	Recreation	Negative
TS06-0212	I. scapularis	nymph	fed	Monmouth	Colts Neck	2006-06-09	Human	NP	F	UppTorso	Home	Colts Neck	Monmouth	Yard Work	Negative
TS06-0213	I. scapularis	nymph	flat	Monmouth	Middletown	2006-06-09	Human	C0-9	F	Head	Park	Lincroft	Monmouth	Recreation	Positive
TS06-0214	I. scapularis	nymph	flat	Monmouth	Millstone	2006-06-09	Human	C0-9	F	UppTorso	Home	Millstone	Monmouth	Yard Work	Negative
TS06-0215	I. scapularis	nymph	fed	Monmouth	Manasquan	2006-06-12	Human	C10-19	M	UppTorso	Unknown	Wall	Monmouth	Recreation	Negative
TS06-0216	I. scapularis	nymph	flat	Monmouth	Freehold	2006-06-12	Human	C70-79	F	LowTorso	Home	Freehold	Monmouth	Unknown	Negative
TS06-0217	A. americanum	male	flat	Monmouth	Farmingdale	2006-06-12	Human	C50-59	F	UppTorso	Park	Wall	Monmouth	Recreation	NT
TS06-0218	A. americanum	nymph	fed	Monmouth	Manalapan	2006-06-12	Human	C20-29	F	Arms	Unknown	Unknown	Monmouth	Unknown	NT
TS06-0219	A. americanum	female	flat	Monmouth	Freehold	2006-06-12	Human	C10-19	M	UppTorso	Unknown	Freehold	Monmouth	Unknown	NT
TS06-0220	I. scapularis	nymph	fed	Monmouth	Highlands	2006-06-12	Human	C50-59	M	LowTorso	Home	Highlands	Monmouth	Yard Work	Negative
TS06-0221	D. variabilis	male	flat	Monmouth	Holmdel	2006-06-12	Human	C40-49	F	Head	Home	Holmdel	Monmouth	Yard Work	NT
TS06-0222	D. variabilis	female	flat	Monmouth	Middletown	2006-06-12	Human	C0-9	F	LowTorso	Home	Middletown	Monmouth	Recreation	NT
TS06-0223	D. variabilis	male	flat	Monmouth	Manalapan	2006-06-12	Human	C30-39	F	Arms	Park	Manalapan	Monmouth	Recreation	NT
TS06-0224	I. scapularis	female	flat	Hunterdon	Flemington	2006-06-13	Human	NP	np	NP	Unknown	Unknown	Monmouth	Unknown	Negative
TS06-0225	I. scapularis	nymph	fed	Monmouth	Englishtown	2006-06-13	Human	C30-39	F	UppTorso	Home	Englishtown	Monmouth	Yard Work	Positive
TS06-0226	D. variabilis	female	fed	Monmouth	Holmdel	2006-06-13	Human	C0-9	M	LowTorso	Home	Holmdel	Monmouth	Recreation	NT
TS06-0227	I. scapularis	nymph	flat	Monmouth	Freehold	2006-06-13	Human	C60-69	F	Arms	Home	Freehold	Monmouth	Yard Work	Negative
TS06-0228	D. variabilis	male	flat	Monmouth	Little Silver	2006-06-13	Human	C0-9	M	Head	Home	Little Silver	Monmouth	Other	NT
TS06-0229	A. americanum	nymph	fed	Monmouth	Millstone	2006-06-14	Human	C30-39	M	UppTorso	Home	Millstone	Monmouth	Recreation	NT
TS06-0230	A. americanum	nymph	fed	Monmouth	Atlantic Highlands	2006-06-14	Human	C70-79	M	LowTorso	Home	Atlantic Highlands	Monmouth	Yard Work	NT
TS06-0231	I. scapularis	nymph	fed	Monmouth	Manalapan	2006-06-14	Human	C40-49	F	UppTorso	Home	Manalapan	Monmouth	Yard Work	Positive
TS06-0232	A. americanum	nymph	fed	Monmouth	Farmingdale	2006-06-14	Human	C50-59	M	Arms	Home	Farmingdale	Monmouth	Yard Work	NT
TS06-0233	A. americanum	nymph	flat	Monmouth	Wall	2006-06-14	Human	C0-9	M	Head	Home	Howell	Monmouth	Recreation	NT
TS06-0234	A. americanum	nymph	fed	Monmouth	Tinton Falls	2006-06-14	Human	C0-9	M	UppTorso	Home	Tinton Falls	Monmouth	Recreation	NT
TS06-0235	A. americanum	nymph	fed	Monmouth	Freehold	2006-06-14	Human	C40-49	M	UppTorso	Other	Colts Neck	Monmouth	Recreation	NT
TS06-0236	A. americanum	nymph	fed	Monmouth	Spring Lake Heights	2006-06-15	Human	C40-49	M	Legs	Park	Wall	Monmouth	Recreation	NT
TS06-0237	I. scapularis	nymph	flat	Monmouth	Howell	2006-06-14	Human	C20-29	M	Arms	Work	Howell	Monmouth	Larviciding	Negative
TS06-0246	I. scapularis	nymph	fed	Monmouth	Middletown	2006-06-16	Human	C30-39	F	NP	Home	Middletown	Monmouth	Recreation	Negative
TS06-0247	I. scapularis	nymph	fed	Monmouth	Freehold	2006-06-15	Human	C0-9	F	Head	Other	Marlboro	Monmouth	Recreation	Negative
TS06-0248	I. scapularis	nymph	fed	Monmouth	Wall	2006-06-15	Human	C0-9	M	UppTorso	Home	Wall	Monmouth	Recreation	Negative
TS06-0249	A. americanum	nymph	fed	Monmouth	Freehold	2006-06-16	Human	C40-49	F	NP	Unknown	np	Monmouth	Other	NT
TS06-0250	D. variabilis	male	flat	Monmouth	Tinton Falls	2006-06-16	Human	C0-9	F	UppTorso	Unknown	np	Monmouth	Recreation	NT
TS06-0251	I. scapularis	nymph	flat	Monmouth	Colts Neck	2006-06-19	Human	C0-9	M	LowTorso	Home	Colts Neck	Monmouth	Recreation	Negative
TS06-0253	A. americanum	female	flat	Monmouth	Farmingdale	2006-06-19	Human	C0-9	F	Head	Unknown	Farmingdale	Monmouth	Other	NT
TS06-0254	A. americanum	male	flat	Monmouth	Spring Lake	2006-06-20	Human	C0-9	M	LowTorso	Park	Howell	Monmouth	Recreation	NT
TS06-0255	A. americanum	nymph	flat	Monmouth	Little Silver	2006-06-19	Human	C0-9	F	LowTorso	Home	Little Silver	Monmouth	Recreation	NT
TS06-0256	D. variabilis	female	fed	Monmouth	Spring Lake Heights	2006-06-19	Human	C10-19	M	LowTorso	Park	Spring Lake	Monmouth	Recreation	NT
TS06-0257	D. variabilis	female	fed	Monmouth	Neptune	2006-06-19	Human	C30-39	F	Head	Other	Union Beach	Monmouth	Employment	NT
TS06-0258	I. scapularis	nymph	flat	Monmouth	Tinton Falls	2006-06-19	Human	C30-39	M	LowTorso	Home	Tinton Falls	Monmouth	Yard Work	Negative
TS06-0259	I. scapularis	nymph	fed	Monmouth	Howell	2006-06-20	Human	C0-9	M	Head	Unknown	Howell	Monmouth	Recreation	Negative
TS06-0260	A. americanum	nymph	fed	Monmouth	Wall	2006-06-20	Human	C40-49	M	LowTorso	Home	Wall	Monmouth	Unknown	NT
TS06-0261	I. scapularis	nymph	fed	Monmouth	Marlboro	2006-06-20	Human	C0-9	F	LowTorso	Other	Marlboro	Monmouth	Recreation	Negative
TS06-0263	I. scapularis	nymph	flat	Monmouth	Ocean	2006-06-20	Human	C0-9	M	Head	Home	Ocean	Monmouth	Recreation	Negative
TS06-0264	D. variabilis	female	flat	Monmouth	Freehold	2006-06-20	Human	C10-19	M	Legs	School	Freehold	Monmouth	Other	NT
TS06-0265	A. americanum	female	fed	Monmouth	Millstone	2006-06-20	Human	C0-9	M	UppTorso	Park	Millstone	Monmouth	Recreation	NT
TS06-0266	I. scapularis	nymph	fed	Monmouth	Colts Neck	2006-06-20	Human	C0-9	F	LowTorso	Home	Colts Neck	Monmouth	Recreation	Positive
TS06-0267	A. americanum	nymph	fed	Monmouth	Rumson	2006-06-20	Human	C0-9	F	Head	Home	Rumson	Monmouth	Unknown	NT
TS06-0268	I. scapularis	nymph	flat	Monmouth	Atlantic Highlands	2006-06-21	Human	C0-9	M	UppTorso	Park	Middletown	Monmouth	Recreation	Positive
TS06-0269	A. americanum	female	fed	Monmouth	Millstone	2006-06-21	Human	C70-79	F	UppTorso	Unknown	Unknown	Monmouth	Other	NT
TS06-0270	A. americanum	male	flat	Monmouth	Manasquan	2006-06-22	Human	C10-19	M	UppTorso	Other	Manasquan	Monmouth	Recreation	NT
TS06-0271	D. variabilis	male	flat	Monmouth	Middletown	2006-06-22	Human	C0-9	M	UppTorso	Park	Freehold	Monmouth	Recreation	NT
TS06-0272	A. americanum	nymph	flat	Monmouth	Wall	2006-06-22	Human	C40-49	M	UppTorso	Home	Wall	Monmouth	Yard Work	NT
TS06-0275	I. scapularis	nymph	flat	Monmouth	Atlantic Highlands	2006-06-22	Human	C30-39	F	LowTorso	Unknown	np	Monmouth	Recreation	Positive
TS06-0276	D. variabilis	male	flat	Monmouth	Wall	2006-06-23	Human	C10-19	M	LowTorso	Park	Manasquan	Monmouth	Recreation	NT
TS06-0277	A. americanum	nymph	flat	Monmouth	Millstone	2006-06-23	Human	C0-9	M	LowTorso	Home	Millstone	Monmouth	Recreation	NT
TS06-0278	I. scapularis	nymph	flat	Monmouth	Aberdeen	2006-06-23	Human	C0-9	F	LowTorso	Other	Aberdeen	Monmouth	Recreation	Negative
TS06-0279	A. americanum	nymph	fed	Monmouth	Howell	2006-06-23	Human	C10-19	M	UppTorso	Home	Howell	Monmouth	Unknown	NT
TS06-0280	A. americanum	nymph	fed	Monmouth	Farmingdale	2006-06-26	Human	C50-59	F	NP	Unknown	Farmingdale	Monmouth	Unknown	NT
TS06-0281	A. americanum	nymph	flat	Monmouth	Fair Haven	2006-06-26	Human	C0-9	F	Legs	Unknown	Fair Haven	Monmouth	Recreation	NT
TS06-0282	I. scapularis	nymph	fed	Monmouth	Fair Haven	2006-06-26	Human	C0-9	F	Legs	Unknown	Fair Haven	Monmouth	Recreation	Negative
TS06-0283	D. variabilis	female	fed	Monmouth	Holmdel	2006-06-26	Human	C50-59	M	UppTorso	Home	Holmdel	Monmouth	Unknown	NT
TS06-0285	A. americanum	nymph	flat	Monmouth	Colts Neck	2006-06-27	Human	C10-19	F	UppTorso	Home	Colts Neck	Monmouth	Recreation	NT
TS06-0286	D. variabilis	female	flat	Monmouth	Colts Neck	2006-06-27	Human	C10-19	F	Head	Home	Colts Neck	Monmouth	Recreation	NT
TS06-0287	A. americanum	nymph	flat	Monmouth	Rumson	2006-06-28	Human	C10-19	M	LowTorso	Park	Rumson	Monmouth	Recreation	NT
TS06-0288	A. americanum	nymph	fed	Monmouth	Howell	2006-06-28	Human	C40-49	F	UppTorso	Unknown	Howell	Monmouth	Unknown	NT
TS06-0289	I. scapularis	nymph	fed	Monmouth	Freehold	2006-06-28	Human	C0-9	F	LowTorso	Other	Freehold	Monmouth	Recreation	Negative
TS06-0290	I. scapularis	nymph	flat	Monmouth	Colts Neck	2006-06-28	Human	C0-9	M	LowTorso	Other	Marlboro	Monmouth	Recreation	Negative
TS06-0291	A. americanum	nymph	fed	Monmouth	Little Silver	2006-06-29	Human	C50-59	M	Legs	Other	Little Silver	Monmouth	Recreation	NT
TS06-0292	A. americanum	nymph	fed	Monmouth	Little Silver	2006-06-29	Human	C50-59	M	Legs	Other	Little Silver	Monmouth	Recreation	NT
TS06-0294	I. scapularis	nymph	flat	Monmouth	Middletown	2006-06-29	Human	C10-19	M	Legs	Other	Middletown	Monmouth	Recreation	Negative
TS06-0295	A. americanum	nymph	flat	Monmouth	Howell	2006-06-29	Human	C0-9	M	LowTorso	Home	Howell	Monmouth	Yard Work	NT
TS06-0296	D. variabilis	female	flat	Monmouth	Manasquan	2006-06-30	Human	C50-59	F	UppTorso	Home	Manasquan	Monmouth	Yard Work	NT
TS06-0297	A. americanum	nymph	fed	Monmouth	Wall	2006-06-30	Human	C50-59	M	UppTorso	Other	Farmingdale	Monmouth	Employment	NT
TS06-0298	D. variabilis	female	fed	Monmouth	Eatontown	2006-06-30	Human	C0-9	F	NP	Other	Tinton Falls	Monmouth	Recreation	NT
TS06-0299	I. scapularis	nymph	flat	Monmouth	Holmdel	2006-06-30	Human	C0-9	F	UppTorso	Home	Holmdel	Monmouth	Recreation	Positive
TS06-0300	I. scapularis	nymph	fed	Monmouth	Eatontown	2006-07-03	Human	C0-9	F	Head	Home	Eatontown	Monmouth	Recreation	Negative
TS06-0301	I. scapularis	nymph	fed	Monmouth	Ocean	2006-07-03	Human	C30-39	F	Legs	Home	Ocean	Monmouth	Recreation	Negative
TS06-0302	A. americanum	nymph	flat	Monmouth	Tinton Falls	2006-07-03	Human	C10-19	F	Legs	Home	Tinton Falls	Monmouth	Unknown	NT
TS06-0303	A. americanum	nymph	flat	Monmouth	Tinton Falls	2006-07-03	Human	C10-19	F	Legs	Home	Tinton Falls	Monmouth	Unknown	NT
TS06-0304	A. americanum	nymph	fed	Monmouth	Marlboro	2006-07-03	Human	C0-9	M	LowTorso	Home	Marlboro	Monmouth	Unknown	NT
TS06-0305	I. scapularis	nymph	flat	Monmouth	Wall	2006-07-03	Human	C0-9	F	UppTorso	Home	Wall	Monmouth	Recreation	Negative
TS06-0306	A. americanum	nymph	fed	Monmouth	Howell	2006-07-03	Human	C40-49	F	UppTorso	Home	Howell	Monmouth	Yard Work	NT
TS06-0307	I. scapularis	nymph	fed	Monmouth	Atlantic Highlands	2006-07-03	Human	NP	F	Legs	Home	Atlantic Highlands	Monmouth	Recreation	Negative
TS06-0308	A. americanum	nymph	fed	Monmouth	Spring Lake Heights	2006-07-03	Human	C70-79	M	Legs	Other	Howell	Monmouth	Recreation	NT
TS06-0309	A. americanum	nymph	fed	Monmouth	Belmar	2006-07-05	Human	C80+	M	LowTorso	Other	Belmar	Monmouth	Other	NT
TS06-0310	A. americanum	nymph	flat	Monmouth	Belmar	2006-07-05	Human	C80+	M	Legs	Other	Belmar	Monmouth	Other	NT
TS06-0312	D. variabilis	male	flat	Monmouth	Howell	2006-05-23	Human	C50-59	F	Head	Home	Howell	Monmouth	Yard Work	NT
TS06-0313	I. scapularis	female	flat	Monmouth	Farmingdale	2006-02-06	Human	C10-19	F	Head	Other	Farmingdale	Monmouth	Recreation	NT
TS06-0314	I. scapularis	female	flat	Ocean	Lakewood	2006-06-19	Human	C0-9	M	Head	Other	Freehold	Monmouth	Recreation	NT
TS06-0315	A. americanum	nymph	flat	Ocean	Lakewood	2006-06-19	Human	C0-9	M	Head	Other	Freehold	Monmouth	Recreation	NT
TS06-0316	D. variabilis	male	flat	Monmouth	Howell	2006-05-30	Human	C10-19	M	LowTorso	Unknown	Howell	Monmouth	Unknown	NT
TS06-0318	D. variabilis	male	flat	Monmouth	Middletown	2006-07-06	Human	C50-59	F	Head	Home	Middletown	Monmouth	Yard Work	NT
TS06-0320	D. variabilis	female	flat	Monmouth	Eatontown	2006-07-06	Human	C50-59	F	Head	Home	Eatontown	Monmouth	Unknown	NT
TS06-0321	I. scapularis	nymph	fed	Monmouth	Howell	2006-07-07	Human	C50-59	M	UppTorso	Home	Howell	Monmouth	Yard Work	Negative
TS06-0322	A. americanum	nymph	flat	Monmouth	Howell	2006-07-07	Human	C50-59	M	Legs	Home	Howell	Monmouth	Yard Work	NT
TS06-0323	I. scapularis	nymph	fed	Monmouth	Eatontown	2006-07-07	Human	C10-19	M	LowTorso	Home	Neptune	Monmouth	Recreation	Positive
TS06-0324	A. americanum	nymph	fed	Monmouth	Eatontown	2006-07-07	Human	C50-59	M	Legs	Home	Neptune	Monmouth	Recreation	NT
TS06-0325	A. americanum	male	flat	Monmouth	Middletown	2006-07-07	Human	C50-59	F	Legs	Home	Middletown	Monmouth	Unknown	NT
TS06-0326	A. americanum	female	fed	Monmouth	Hazlet	2006-07-10	Human	C40-49	M	LowTorso	Home	Hazlet	Monmouth	Yard Work	NT
TS06-0327	I. scapularis	nymph	fed	Monmouth	Millstone	2006-07-10	Human	C30-39	F	UppTorso	Home	Millstone	Monmouth	Unknown	Negative
TS06-0329	A. americanum	nymph	fed	Monmouth	Freehold	2006-07-10	Human	C40-49	M	NP	Unknown	Freehold	Monmouth	Unknown	NT
TS06-0330	I. scapularis	nymph	flat	Monmouth	Freehold	2006-07-11	Human	C30-39	M	LowTorso	Home	Freehold	Monmouth	Yard Work	Negative
TS06-0333	A. americanum	nymph	flat	Monmouth	Howell	2006-07-11	Human	C10-19	F	LowTorso	Other	Howell	Monmouth	Recreation	NT
TS06-0334	A. americanum	nymph	fed	Monmouth	Belmar	2006-07-11	Human	C50-59	M	LowTorso	Other	Howell	Monmouth	Employment	NT
TS06-0335	A. americanum	nymph	flat	Monmouth	Belmar	2006-07-11	Human	C50-59	M	UppTorso	Other	Howell	Monmouth	Employment	NT
TS06-0336	A. americanum	nymph	fed	Monmouth	Sea Girt	2006-07-12	Human	C40-49	M	UppTorso	Unknown	Sea Girt	Monmouth	Unknown	NT
TS06-0337	A. americanum	nymph	fed	Monmouth	Englishtown	2006-07-13	Human	C40-49	F	UppTorso	Home	Englishtown	Monmouth	Recreation	NT
TS06-0338	D. variabilis	male	flat	Monmouth	Tinton Falls	2006-07-13	Human	C0-9	M	Head	Home	Tinton Falls	Monmouth	Recreation	NT
TS06-0339	D. variabilis	female	flat	Monmouth	Farmingdale	2006-07-13	Human	C0-9	F	Head	Park	Farmingdale	Monmouth	Unknown	NT
TS06-0341	A. americanum	nymph	flat	Monmouth	Tinton Falls	2006-07-13	Human	C30-39	M	UppTorso	Other	Tinton Falls	Monmouth	Unknown	NT
TS06-0342	A. americanum	male	flat	Monmouth	Lincroft	2006-07-14	Human	C50-59	F	Arms	Home	Lincroft	Monmouth	Recreation	NT
TS06-0343	I. scapularis	female	fed	Monmouth	Wall	2006-07-14	Human	C40-49	M	LowTorso	Home	Wall	Monmouth	Other	Negative
TS06-0344	D. variabilis	female	fed	Monmouth	Lincroft	2006-07-14	DOG	C0-9	M	NP	Home	Lincroft	Monmouth	Unknown	NT
TS06-0345	I. scapularis	larva	fed	Monmouth	Freehold	2006-07-17	Human	C20-29	F	UppTorso	Unknown	Freehold	Monmouth	Unknown	NT
TS06-0346	D. variabilis	male	flat	Monmouth	Ocean	2006-07-17	Human	C20-29	F	Head	Home	Ocean	Monmouth	Unknown	NT
TS06-0347	D. variabilis	female	fed	Monmouth	Tinton Falls	2006-07-17	Human	NP	np	Head	Home	Tinton Falls	Monmouth	Unknown	NT
TS06-0349	I. scapularis	nymph	flat	Monmouth	Middletown	2006-07-18	Human	C0-9	F	Head	Park	Middletown	Monmouth	Recreation	Negative
TS06-0350	D. variabilis	female	fed	Monmouth	Freehold	2006-07-18	Human	C70-79	F	Legs	Unknown	Unknown	Monmouth	Unknown	NT
TS06-0352	I. scapularis	larva	flat	Monmouth	Manalapan	2006-07-16	Human	C0-9	F	Head	Home	Manalapan	Monmouth	Recreation	NT
TS06-0353	I. scapularis	larva	flat	Monmouth	Manalapan	2006-07-16	Human	C0-9	F	UppTorso	Home	Manalapan	Monmouth	Recreation	NT
TS06-0354	I. scapularis	larva	flat	Monmouth	Manalapan	2006-07-16	Human	C0-9	F	LowTorso	Home	Manalapan	Monmouth	Recreation	NT
TS06-0355	I. scapularis	larva	flat	Monmouth	Manalapan	2006-07-16	Human	C0-9	F	LowTorso	Home	Manalapan	Monmouth	Recreation	NT
TS06-0356	I. scapularis	larva	flat	Monmouth	Manalapan	2006-07-16	Human	C0-9	F	LowTorso	Home	Manalapan	Monmouth	Recreation	NT
TS06-0357	I. scapularis	larva	flat	Monmouth	Manalapan	2006-07-16	Human	C0-9	F	Legs	Home	Manalapan	Monmouth	Recreation	NT
TS06-0358	I. scapularis	larva	flat	Monmouth	Manalapan	2006-07-16	Human	C0-9	F	Head	Home	Manalapan	Monmouth	Recreation	NT
TS06-0359	I. scapularis	larva	flat	Monmouth	Manalapan	2006-07-16	Human	C0-9	F	Head	Home	Manalapan	Monmouth	Recreation	NT
TS06-0360	I. scapularis	larva	flat	Monmouth	Manalapan	2006-07-16	Human	C0-9	F	Head	Home	Manalapan	Monmouth	Recreation	NT
TS06-0361	I. scapularis	larva	flat	Monmouth	Manalapan	2006-07-16	Human	C0-9	F	UppTorso	Home	Manalapan	Monmouth	Recreation	NT
TS06-0362	I. scapularis	larva	flat	Monmouth	Manalapan	2006-07-16	Human	C0-9	F	LowTorso	Home	Manalapan	Monmouth	Recreation	NT
TS06-0363	I. scapularis	larva	flat	Monmouth	Manalapan	2006-07-16	Human	C0-9	F	Legs	Home	Manalapan	Monmouth	Recreation	NT
TS06-0364	I. scapularis	larva	flat	Monmouth	Manalapan	2006-07-16	Human	C0-9	M	Head	Home	Manalapan	Monmouth	Recreation	NT
TS06-0365	I. scapularis	larva	flat	Monmouth	Manalapan	2006-07-16	Human	C0-9	M	LowTorso	Home	Manalapan	Monmouth	Recreation	NT
TS06-0366	I. scapularis	larva	flat	Monmouth	Manalapan	2006-07-18	Human	C30-39	F	Arms	Home	Manalapan	Monmouth	Recreation	NT
TS06-0367	A. americanum	nymph	flat	Monmouth	Englishtown	2006-07-19	Human	C60-69	F	UppTorso	Other	Millstone	Monmouth	Recreation	NT
TS06-0368	A. americanum	nymph	flat	Monmouth	Englishtown	2006-07-19	Human	C60-69	F	LowTorso	Other	Millstone	Monmouth	Recreation	NT
TS06-0369	A. americanum	nymph	flat	Monmouth	Englishtown	2006-07-19	Human	C60-69	F	LowTorso	Other	Millstone	Monmouth	Recreation	NT
TS06-0370	A. americanum	nymph	flat	Monmouth	Englishtown	2006-07-19	Human	C60-69	F	Legs	Other	Millstone	Monmouth	Recreation	NT
TS06-0371	A. americanum	nymph	flat	Monmouth	Englishtown	2006-07-19	Human	C60-69	F	Legs	Other	Millstone	Monmouth	Recreation	NT
TS06-0372	A. americanum	nymph	flat	Monmouth	Howell	2006-07-19	Human	C40-49	F	Arms	Home	Howell	Monmouth	Recreation	NT
TS06-0373	A. americanum	nymph	fed	Monmouth	Middletown	2006-07-21	Human	C40-49	F	Arms	Home	Middletown	Monmouth	Unknown	NT
TS06-0374	A. americanum	female	fed	Monmouth	Howell	2006-07-19	Human	C0-9	F	Head	Other	Howell	Monmouth	Recreation	NT
TS06-0375	I. scapularis	nymph	flat	Monmouth	Eatontown	2006-07-12	Human	C0-9	M	LowTorso	Unknown	Englishtown	Monmouth	Unknown	Negative
TS06-0376	A. americanum	nymph	fed	Monmouth	West Long Branch	2006-07-24	Human	C40-49	M	LowTorso	Unknown	West Long Branch	Monmouth	Yard Work	NT
TS06-0377	I. scapularis	nymph	fed	Monmouth	Aberdeen	2006-07-24	Human	C0-9	M	UppTorso	Park	Aberdeen	Monmouth	Recreation	Negative
TS06-0378	A. americanum	nymph	flat	Monmouth	Colts Neck	2006-07-26	Human	C60-69	F	Legs	Home	Colts Neck	Monmouth	Yard Work	NT
TS06-0380	A. americanum	nymph	flat	Monmouth	Freehold	2006-07-27	Human	C50-59	F	UppTorso	Home	Freehold	Monmouth	Recreation	NT
TS06-0381	I. scapularis	larva	fed	Monmouth	Red Bank	2006-07-27	Human	C0-9	M	LowTorso	Home	Red Bank	Monmouth	Recreation	NT
TS06-0384	A. americanum	larva	flat	Monmouth	Howell	2006-08-02	Human	C40-49	F	NP	Unknown	Millstone	Monmouth	Employment	NT
TS06-0385	A. americanum	nymph	flat	Monmouth	Middletown	2006-08-02	Human	C20-29	M	Legs	Other	Wall	Monmouth	Employment	NT
TS06-0387	I. scapularis	nymph	flat	Monmouth	Millstone	2006-08-03	Human	C0-9	F	UppTorso	Home	Millstone	Monmouth	Recreation	Positive
TS06-0389	A. americanum	larva	fed	Monmouth	Brielle	2006-08-11	Human	NP	M	LowTorso	Home	Brielle	Monmouth	Yard Work	NT
TS06-0390	A. americanum	larva	fed	Monmouth	Brielle	2006-08-11	Human	NP	M	LowTorso	Home	Brielle	Monmouth	Yard Work	NT
TS06-0391	A. americanum	larva	fed	Monmouth	Brielle	2006-08-11	Human	NP	M	LowTorso	Home	Brielle	Monmouth	Yard Work	NT
TS06-0392	I. scapularis	nymph	fed	Monmouth	Tinton Falls	2006-08-14	Human	C40-49	M	Arms	Home	Tinton Falls	Monmouth	Unknown	Negative
TS06-0394	A. americanum	nymph	fed	Monmouth	Freehold	2006-08-15	Human	C40-49	F	UppTorso	Home	Freehold	Monmouth	Unknown	NT
TS06-0395	I. scapularis	female	fed	Monmouth	Ocean	2006-08-15	Human	C0-9	M	Head	Unknown	Ocean	Monmouth	Recreation	Negative
TS06-0396	I. scapularis	nymph	fed	Monmouth	Rumson	2006-08-17	Human	C40-49	M	Legs	Unknown	Rumson	Monmouth	Unknown	Negative
TS06-0398	A. americanum	larva	flat	Monmouth	Howell	2006-08-22	Human	C10-19	M	UppTorso	Other	Howell	Monmouth	Recreation	NT
TS06-0399	A. americanum	larva	flat	Monmouth	Howell	2006-08-22	Human	C10-19	M	UppTorso	Other	Howell	Monmouth	Recreation	NT
TS06-0400	A. americanum	larva	flat	Monmouth	Howell	2006-08-22	Human	C10-19	M	LowTorso	Other	Howell	Monmouth	Recreation	NT
TS06-0401	A. americanum	larva	flat	Monmouth	Belmar	2006-08-25	Human	C0-9	M	NP	Other	Farmingdale	Monmouth	Recreation	NT
TS06-0402	A. americanum	larva	flat	Monmouth	Belmar	2006-08-25	Human	C0-9	M	NP	Other	Farmingdale	Monmouth	Recreation	NT
TS06-0403	A. americanum	nymph	fed	Monmouth	Freehold	2006-08-09	Human	C40-49	F	LowTorso	Home	Freehold	Monmouth	Unknown	NT
TS06-0404	A. americanum	nymph	fed	Monmouth	Middletown	2006-08-30	Human	C50-59	M	LowTorso	Unknown	Middletown	Monmouth	Unknown	NT
TS06-0405	I. scapularis	nymph	fed	Monmouth	Marlboro	2006-09-01	Human	C0-9	M	UppTorso	Home	Marlboro	Monmouth	Unknown	Positive
TS06-0406	A. americanum	nymph	fed	Monmouth	Wall	2006-09-06	Human	C0-9	F	UppTorso	Home	Wall	Monmouth	Recreation	NT
TS06-0407	A. americanum	nymph	fed	Monmouth	Freehold	2006-09-08	Human	C0-9	M	LowTorso	Home	Freehold	Monmouth	Recreation	NT
TS06-0408	A. americanum	nymph	fed	Monmouth	Freehold	2006-09-08	Human	C0-9	M	LowTorso	Home	Freehold	Monmouth	Recreation	NT
TS06-0409	I. scapularis	nymph	flat	Monmouth	Eatontown	2006-09-11	Human	C0-9	M	UppTorso	Other	Eatontown	Monmouth	Recreation	Negative
TS06-0410	A. americanum	larva	flat	Monmouth	Manasquan	2006-09-11	Human	C10-19	M	LowTorso	Park	Manasquan	Monmouth	Recreation	NT
TS06-0411	A. americanum	larva	fed	Monmouth	Tinton Falls	2006-09-13	Human	C0-9	F	UppTorso	Home	Tinton Falls	Monmouth	Unknown	NT
TS06-0412	I. scapularis	nymph	fed	Monmouth	Colts Neck	2006-09-15	Human	C0-9	F	Arms	Unknown	Colts Neck	Monmouth	Unknown	Negative
TS06-0413	I. scapularis	nymph	flat	Monmouth	Middletown	2006-09-25	Human	C10-19	M	LowTorso	Park	Middletown	Monmouth	Recreation	Negative
TS06-0414	I. scapularis	nymph	fed	Monmouth	Eatontown	2006-09-24	Human	C0-9	F	LowTorso	Home	Eatontown	Monmouth	Recreation	Negative
TS06-0415	I. scapularis	nymph	fed	Monmouth	Freehold	2006-09-28	Human	C40-49	M	LowTorso	Home	Freehold	Monmouth	Recreation	Negative
TS06-0416	I. scapularis	nymph	flat	Monmouth	Howell	2006-10-02	Human	C0-9	M	Head	Park	Howell	Monmouth	Recreation	Negative
TS06-0417	I. scapularis	nymph	fed	Monmouth	Howell	2006-10-04	Human	C70-79	M	Arms	Home	Marlboro	Monmouth	Yard Work	Negative
TS06-0418	I. scapularis	nymph	fed	Monmouth	Manalapan	2006-10-05	Human	C0-9	M	UppTorso	Home	Manalapan	Monmouth	Recreation	Negative
TS06-0419	I. scapularis	nymph	fed	Monmouth	Freehold	2006-10-06	Human	C0-9	F	Arms	Home	Freehold	Monmouth	Recreation	Negative
TS06-0421	I. scapularis	nymph	fed	Monmouth	Red Bank	2006-10-11	Human	C0-9	F	UppTorso	Park	Red Bank	Monmouth	Recreation	Negative
TS06-0422	I. scapularis	female	fed	Monmouth	Eatontown	2006-10-11	DOG	C0-9	np	NP	Unknown	Eatontown	Monmouth	Recreation	Negative
TS06-0424	I. scapularis	female	fed	Monmouth	Manalapan	2006-10-12	Human	C50-59	F	UppTorso	Home	Manalapan	Monmouth	Recreation	Negative
TS06-0425	I. scapularis	female	fed	Monmouth	Middletown	2006-10-12	DOG	C0-9	np	Head	Home	Middletown	Monmouth	Recreation	Negative
TS06-0426	I. scapularis	nymph	fed	Monmouth	Middletown	2006-10-13	Human	C0-9	F	UppTorso	Home	Middletown	Monmouth	Recreation	Negative
TS06-0427	I. scapularis	nymph	fed	Monmouth	Middletown	2006-10-13	Human	C40-49	F	Legs	Unknown	Middletown	Monmouth	Unknown	Negative
TS06-0429	I. scapularis	female	flat	Monmouth	Holmdel	2006-10-16	Human	C0-9	F	Legs	Home	Holmdel	Monmouth	Recreation	Negative
TS06-0430	I. scapularis	female	flat	Monmouth	Holmdel	2006-10-16	Human	C0-9	M	LowTorso	Home	Holmdel	Monmouth	Recreation	Negative
TS06-0432	I. scapularis	nymph	flat	Monmouth	Manalapan	2006-10-19	Human	C0-9	M	Head	Home	Manalapan	Monmouth	Recreation	Negative
TS06-0433	I. scapularis	female	fed	Monmouth	Tinton Falls	2006-10-20	DOG	C0-9	np	Head	Other	Tinton Falls	Monmouth	Other	Negative
TS06-0435	I. scapularis	female	flat	Monmouth	Spring Lake Heights	2006-10-30	Human	C50-59	F	UppTorso	Home	Spring Lake Heights	Monmouth	Unknown	Negative
TS06-0436	I. scapularis	female	fed	Monmouth	Matawan	2006-10-27	DOG	C0-9	F	Head	Unknown	Unknown	Monmouth	Unknown	Positive
TS06-0437	I. scapularis	female	fed	Monmouth	Matawan	2006-10-27	DOG	C0-9	F	Head	Unknown	Unknown	Monmouth	Unknown	Negative
TS06-0438	I. scapularis	female	flat	Monmouth	Tinton Falls	2006-10-31	Human	C10-19	F	UppTorso	Unknown	Tinton Falls	Monmouth	Unknown	Positive
TS06-0439	I. scapularis	female	flat	Monmouth	Spring Lake Heights	2006-11-02	Human	C10-19	M	UppTorso	Other	Wall	Monmouth	Other	Negative
TS06-0440	I. scapularis	female	flat	Monmouth	Spring Lake Heights	2006-11-02	Human	C10-19	M	UppTorso	Other	Wall	Monmouth	Other	Positive
TS06-0441	I. scapularis	female	flat	Monmouth	Wall	2006-11-01	Human	C10-19	M	UppTorso	Other	Wall	Monmouth	Recreation	Negative
TS06-0442	I. scapularis	female	flat	Monmouth	Aberdeen	2006-11-02	Human	C40-49	F	LowTorso	Home	Aberdeen	Monmouth	Recreation	Negative
TS06-0443	I. scapularis	female	flat	Monmouth	Manalapan	2006-11-01	Human	C0-9	F	Arms	Home	Manalapan	Monmouth	Recreation	Positive
TS06-0444	I. scapularis	female	flat	Monmouth	Fair Haven	2006-11-02	Human	C0-9	F	Head	Other	Middletown	Monmouth	Other	Negative
TS06-0445	I. scapularis	male	flat	Monmouth	Colts Neck	2006-11-03	Human	C0-9	F	UppTorso	Home	Colts Neck	Monmouth	Recreation	NT
TS06-0447	I. scapularis	female	flat	Monmouth	Rumson	2006-11-03	Human	C0-9	M	Head	Home	Rumson	Monmouth	Yard Work	Negative
TS06-0448	I. scapularis	female	flat	Monmouth	Eatontown	2006-11-08	DOG	C0-9	np	Head	Home	Eatontown	Monmouth	Recreation	Negative
TS06-0449	I. scapularis	female	fed	Monmouth	Eatontown	2006-11-08	DOG	C0-9	np	Head	Home	Eatontown	Monmouth	Recreation	Negative
TS06-0450	I. scapularis	female	flat	Monmouth	Marlboro	2006-11-08	Human	C30-39	M	NP	Unknown	Unknown	Monmouth	Unknown	Negative
TS06-0451	I. scapularis	female	flat	Monmouth	Middletown	2006-11-08	Human	C0-9	F	Head	Home	Middletown	Monmouth	Yard Work	Negative
TS06-0452	I. scapularis	female	fed	Monmouth	Tinton Falls	2006-11-08	Human	C0-9	M	Head	Home	Tinton Falls	Monmouth	Recreation	Negative
TS06-0453	I. scapularis	female	flat	Monmouth	Manalapan	2006-11-08	Human	C10-19	F	LowTorso	Unknown	Manalapan	Monmouth	Recreation	Negative
TS06-0454	I. scapularis	female	flat	Monmouth	Red Bank	2006-11-08	Human	C0-9	M	UppTorso	Park	Red Bank	Monmouth	Recreation	Negative
TS06-0455	I. scapularis	female	flat	Monmouth	Manasquan	2006-11-09	Human	C0-9	M	UppTorso	Home	Manasquan	Monmouth	Recreation	Negative
TS06-0456	I. scapularis	female	flat	Monmouth	Lake Como	2006-11-13	Human	C10-19	M	UppTorso	Park	Howell	Monmouth	Recreation	Positive
TS06-0457	I. scapularis	female	flat	Monmouth	Highlands	2006-11-13	Human	C0-9	M	UppTorso	Park	Middletown	Monmouth	Recreation	Negative
TS06-0458	I. scapularis	female	flat	Monmouth	Middletown	2006-11-13	Human	C0-9	M	Head	Unknown	Unknown	Monmouth	Unknown	Negative
TS06-0459	I. scapularis	female	flat	Monmouth	Middletown	2006-11-13	Human	C0-9	M	UppTorso	Park	Wall	Monmouth	Recreation	Negative
TS06-0460	I. scapularis	female	fed	Monmouth	Ocean	2006-11-14	Human	C60-69	M	NP	Home	Ocean	Monmouth	Yard Work	Positive
TS06-0461	I. scapularis	female	flat	Ocean	Jackson	2006-11-14	Human	C10-19	M	NP	Unknown	Unknown	Monmouth	Unknown	Negative
TS06-0462	I. scapularis	female	fed	Monmouth	Middletown	2006-11-15	Human	C0-9	M	Head	Home	Middletown	Monmouth	Recreation	Negative
TS06-0463	I. scapularis	female	flat	Monmouth	Holmdel	2006-11-15	Human	C40-49	F	Arms	Home	Holmdel	Monmouth	Unknown	Negative
TS06-0464	I. scapularis	female	flat	Monmouth	Red Bank	2006-11-16	Human	C40-49	F	LowTorso	Home	Middletown	Monmouth	Recreation	Negative
TS06-0465	I. scapularis	female	fed	Monmouth	Rumson	2006-11-16	Human	C60-69	F	NotAttach	Unknown	Rumson	Monmouth	Unknown	Negative
TS06-0466	I. scapularis	female	flat	Monmouth	Keyport	2006-11-16	Human	C40-49	M	UppTorso	Unknown	Keyport	Monmouth	Unknown	Positive
TS06-0467	I. scapularis	female	flat	Monmouth	Wall	2006-11-16	Human	C0-9	F	Head	Other	Wall	Monmouth	Hunting	Negative
TS06-0468	I. scapularis	nymph	flat	Monmouth	Spring Lake	2006-11-16	Human	NP	np	NP	Unknown	Unknown	Monmouth	Unknown	Positive
TS06-0469	I. scapularis	female	fed	Monmouth	Middletown	2006-11-17	Human	C0-9	F	Head	Home	Middletown	Monmouth	Yard Work	Negative
TS06-0470	I. scapularis	female	flat	Monmouth	Marlboro	2006-11-17	Human	C10-19	F	UppTorso	Unknown	Marlboro	Monmouth	Recreation	Positive
TS06-0471	I. scapularis	female	fed	Monmouth	Middletown	2006-11-17	Human	C0-9	F	Head	Unknown	Unknown	Monmouth	Unknown	Negative
TS06-0472	I. scapularis	female	flat	Monmouth	Wall	2006-11-17	Human	C70-79	M	Arms	Other	Marlboro	Monmouth	Recreation	Positive
TS06-0473	I. scapularis	female	flat	Monmouth	Red Bank	2006-11-20	Human	C10-19	M	LowTorso	Other	Middletown	Monmouth	Recreation	Positive
TS06-0474	I. scapularis	female	flat	Monmouth	Red Bank	2006-11-21	Human	C0-9	M	Arms	Unknown	Unknown	Monmouth	Recreation	Positive
TS06-0475	I. scapularis	female	flat	Monmouth	Freehold	2006-11-21	Human	C10-19	M	NP	Unknown	Unknown	Monmouth	Recreation	Negative
TS06-0476	I. scapularis	female	flat	Monmouth	Red Bank	2006-11-21	Human	C10-19	M	LowTorso	Park	Middletown	Monmouth	Recreation	Negative
TS06-0478	I. scapularis	female	flat	Monmouth	Manalapan	2006-11-27	Human	C40-49	M	Legs	Park	Howell	Monmouth	Recreation	Negative
TS06-0479	I. scapularis	female	fed	Monmouth	Tinton Falls	2006-11-27	DOG	NP	np	UppTorso	Unknown	Unknown	Monmouth	Unknown	Negative
TS06-0480	I. scapularis	male	flat	Monmouth	Oceanport	2006-11-27	Human	C10-19	M	UppTorso	Other	Ocean	Monmouth	Recreation	NT
TS06-0481	I. scapularis	female	fed	Monmouth	Middletown	2006-11-27	Human	C0-9	M	Head	Home	Middletown	Monmouth	Unknown	Negative
TS06-0482	I. scapularis	female	flat	Monmouth	Avon	2006-11-29	Human	C10-19	M	Arms	Unknown	Avon	Monmouth	Recreation	Positive
TS06-0483	I. scapularis	female	flat	Monmouth	Manasquan	2006-11-29	Human	C60-69	F	Head	Other	Wall	Monmouth	Recreation	Positive
TS06-0484	I. scapularis	female	flat	Monmouth	Wall	2006-11-29	Human	C0-9	F	Head	Home	Wall	Monmouth	Recreation	Positive
TS06-0485	I. scapularis	female	flat	Monmouth	Rumson	2006-11-30	Human	C0-9	F	UppTorso	Park	Unknown	Monmouth	Recreation	Positive
TS06-0486	I. scapularis	female	flat	Monmouth	Keansburg	2006-11-30	Human	C0-9	M	UppTorso	Unknown	Unknown	Monmouth	Unknown	Positive
TS06-0487	I. scapularis	female	flat	Monmouth	Manalapan	2006-12-01	Human	C0-9	F	Head	Home	Manalapan	Monmouth	Recreation	Negative
TS06-0488	I. scapularis	female	flat	Monmouth	Wall	2006-12-01	Human	C50-59	M	LowTorso	Home	Wall	Monmouth	Yard Work	Positive
TS06-0489	I. scapularis	female	fed	Monmouth	Wall	2006-12-04	Human	C0-9	M	Head	Unknown	Unknown	Monmouth	Unknown	Negative
TS06-0490	I. scapularis	female	flat	Monmouth	Manalapan	2006-12-04	Human	C10-19	M	LowTorso	Home	Manalapan	Monmouth	Recreation	Negative
TS06-0491	I. scapularis	female	fed	Monmouth	Red Bank	2006-12-04	Human	C0-9	F	Arms	Unknown	Unknown	Monmouth	Recreation	Negative
TS06-0492	I. scapularis	female	flat	Monmouth	Howell	2006-12-05	Human	C0-9	F	UppTorso	Home	Howell	Monmouth	Recreation	Negative
TS06-0493	I. scapularis	female	fed	Monmouth	Neptune	2006-12-05	Human	C50-59	F	UppTorso	Home	Neptune	Monmouth	Unknown	Negative
TS06-0494	I. scapularis	female	flat	Monmouth	Shrewsbury	2006-12-06	Human	C0-9	F	LowTorso	Park	Colts Neck	Monmouth	Recreation	Negative
TS06-0495	I. scapularis	female	fed	Monmouth	Keansburg	2006-12-07	Human	C50-59	M	LowTorso	Other	Ocean	Monmouth	Employment	Negative
TS06-0496	I. scapularis	female	fed	Monmouth	Howell	2006-12-06	Human	C40-49	M	UppTorso	Home	Howell	Monmouth	Yard Work	Negative
TS06-0497	I. scapularis	female	fed	Monmouth	Manalapan	2006-12-06	Human	C0-9	F	Head	Park	Unknown	Monmouth	Unknown	Negative
TS06-0498	I. scapularis	female	fed	Monmouth	Middletown	2006-12-08	Human	C0-9	F	Head	Home	Middletown	Monmouth	Recreation	Negative
TS06-0499	I. scapularis	female	fed	Monmouth	Colts Neck	2006-12-08	Human	C0-9	F	NP	Unknown	Unknown	Monmouth	Unknown	Negative
TS06-0500	I. scapularis	female	flat	Monmouth	Colts Neck	2006-12-13	Human	C40-49	M	LowTorso	Home	Colts Neck	Monmouth	Other	Negative
TS06-0501	I. scapularis	female	fed	Monmouth	Freehold	2006-12-12	Human	C60-69	M	Legs	Home	Freehold	Monmouth	Yard Work	Negative
TS06-0502	I. scapularis	female	flat	Monmouth	Freehold	2006-12-11	Human	C10-19	F	Head	Other	Howell	Monmouth	Recreation	Positive
TS06-0503	I. scapularis	female	flat	Monmouth	Red Bank	2006-12-13	Human	C50-59	M	Head	Park	Middletown	Monmouth	Other	Positive
TS06-0504	I. scapularis	female	fed	Monmouth	Roosevelt	2006-12-14	DOG	C0-9	M	Head	Home	Roosevelt	Monmouth	Other	Negative
TS06-0505	I. scapularis	female	flat	Monmouth	Howell	2006-12-15	Human	C0-9	M	UppTorso	Unknown	Unknown	Monmouth	Unknown	Negative
TS06-0506	I. scapularis	female	flat	Monmouth	Howell	2006-12-19	Human	C0-9	F	LowTorso	Park	Howell	Monmouth	Recreation	Negative
TS06-0507	I. scapularis	female	flat	Monmouth	Atlantic Highlands	2006-12-19	Human	C10-19	F	UppTorso	Other	Farmingdale	Monmouth	Recreation	Negative
TS06-0508	I. scapularis	female	flat	Monmouth	Manalapan	2006-12-18	Human	C40-49	F	UppTorso	Other	Manalapan	Monmouth	Other	Negative
TS06-0509	I. scapularis	female	flat	Monmouth	Middletown	2006-12-18	Human	C0-9	M	UppTorso	Home	Middletown	Monmouth	Recreation	Negative
TS06-0510	I. scapularis	female	flat	Monmouth	Shrewsbury	2006-12-19	Human	C10-19	F	UppTorso	Park	Shrewsbury	Monmouth	Recreation	Negative
TS06-0511	I. scapularis	female	flat	Monmouth	Manasquan	2006-12-20	Human	C60-69	M	LowTorso	Other	Wall	Monmouth	Other	Positive
TS06-0512	I. scapularis	female	flat	Monmouth	Middletown	2006-12-26	Human	C60-69	F	Arms	Unknown	Middletown	Monmouth	Unknown	Negative
TS06-0513	I. scapularis	female	flat	Monmouth	Wall	2006-12-26	Human	C40-49	M	LowTorso	Other	Wall	Monmouth	Employment	Negative
TS06-0514	I. scapularis	female	fed	Monmouth	Wall	2006-12-27	Human	C70-79	M	LowTorso	Home	Wall	Monmouth	Yard Work	Negative
TS06-0515	I. scapularis	female	flat	Monmouth	Fair Haven	2006-12-28	Human	C0-9	M	Head	Home	Fair Haven	Monmouth	Recreation	Negative
TS06-0516	I. scapularis	female	flat	Monmouth	Middletown	2006-12-29	Human	C40-49	M	LowTorso	Other	Marlboro	Monmouth	Recreation	Negative
TS07-0001	I. scapularis	female	flat	Monmouth	Lincroft	2007-01-04	Human	C0-9	M	Arms	Home	Lincroft	Monmouth	Yard Work	Positive
TS07-0002	I. scapularis	female	flat	Monmouth	Avon	2007-01-05	Human	C20-29	F	Legs	Other	Spring Lake Heights	Monmouth	Other	Positive
TS07-0003	I. scapularis	female	fed	Monmouth	Middletown	2007-01-04	Human	C0-9	F	Head	Home	Middletown	Monmouth	Recreation	Negative
TS07-0004	I. scapularis	female	flat	Monmouth	Colts Neck	2007-01-05	Human	C0-9	F	NP	Home	Colts Neck	Monmouth	Recreation	Positive
TS07-0005	I. scapularis	female	flat	Monmouth	Manalapan	2007-01-08	Human	C10-19	F	UppTorso	Unknown	Unknown	Monmouth	Unknown	Negative
TS07-0006	I. scapularis	female	flat	Monmouth	Red Bank	2007-01-08	Human	C40-49	M	LowTorso	Home	Red Bank	Monmouth	Yard Work	Positive
TS07-0007	I. scapularis	female	flat	Monmouth	Middletown	2007-01-08	Human	C0-9	M	LowTorso	Home	Middletown	Monmouth	Recreation	Negative
TS07-0008	I. scapularis	female	flat	Monmouth	Rumson	2007-01-08	Human	C0-9	M	Head	Park	Middletown	Monmouth	Recreation	Negative
TS07-0009	I. scapularis	female	flat	Monmouth	Ocean	2007-01-08	Human	C40-49	M	UppTorso	Home	Ocean	Monmouth	Yard Work	Negative
TS07-0010	I. scapularis	female	fed	Monmouth	Red Bank	2007-01-09	Human	C40-49	M	LowTorso	Park	Red Bank	Monmouth	Recreation	Negative
TS07-0011	I. scapularis	female	flat	Monmouth	Wall	2007-01-09	Human	C10-19	M	Head	Unknown	Unknown	Monmouth	Recreation	Positive
TS07-0012	I. scapularis	female	flat	Monmouth	Upper Freehold	2007-01-10	Human	C0-9	M	Head	Home	Upper Freehold	Monmouth	Recreation	Negative
TS07-0013	I. scapularis	female	flat	Monmouth	Marlboro	2007-01-10	Human	C0-9	F	Head	Home	Marlboro	Monmouth	Recreation	Negative
TS07-0014	I. scapularis	female	fed	Monmouth	Middletown	2007-01-10	Human	C50-59	F	LowTorso	Home	Middletown	Monmouth	Other	Negative
TS07-0015	I. scapularis	female	flat	Monmouth	Freehold	2007-01-10	Human	C0-9	M	LowTorso	Home	Freehold	Monmouth	Recreation	Positive
TS07-0016	I. scapularis	female	flat	Monmouth	Tinton Falls	2007-01-12	Human	C60-69	F	UppTorso	Park	Neptune	Monmouth	Other	Negative
TS07-0017	I. scapularis	female	flat	Monmouth	Holmdel	2007-01-16	Human	C60-69	M	Arms	Home	Holmdel	Monmouth	Other	Positive
TS07-0018	I. scapularis	female	flat	Middlesex	Old Bridge	2007-01-17	Human	C20-29	F	Arms	Other	Colts Neck	Monmouth	Employment	Negative
TS07-0019	I. scapularis	female	flat	Monmouth	Manalapan	2007-01-19	Human	NP	F	LowTorso	Unknown	Manalapan	Monmouth	Recreation	Negative
TS07-0021	A. americanum	male	flat	Monmouth	Freehold	2007-03-15	Human	C10-19	M	UppTorso	Home	Freehold	Monmouth	Recreation	NT
TS07-0022	I. scapularis	female	flat	Monmouth	Wall	2007-03-23	Human	C50-59	M	UppTorso	Home	Wall	Monmouth	Yard Work	Positive
TS07-0023	I. scapularis	female	flat	Monmouth	Ocean	2007-03-26	Human	C10-19	M	UppTorso	Unknown	Neptune	Monmouth	Recreation	Positive
TS07-0025	I. scapularis	female	fed	Monmouth	Howell	2007-03-30	Human	C0-9	F	Head	Unknown	Unknown	Monmouth	Recreation	Negative
TS07-0026	A. americanum	male	flat	Monmouth	Howell	2007-03-30	Human	C10-19	M	LowTorso	Park	Wall	Monmouth	Recreation	NT
TS07-0028	I. scapularis	female	flat	Monmouth	Fair Haven	2007-04-03	Human	C30-39	F	Legs	Home	Fair Haven	Monmouth	Recreation	Positive
TS07-0029	A. americanum	male	flat	Monmouth	Howell	2007-04-03	Human	C10-19	M	Head	Park	Howell	Monmouth	Recreation	NT
TS07-0030	D. variabilis	female	flat	Monmouth	Red Bank	2007-04-04	Human	C0-9	M	Head	Park	Middletown	Monmouth	Recreation	NT
TS07-0031	I. scapularis	female	flat	Monmouth	Tinton Falls	2007-04-03	Human	C50-59	F	UppTorso	Home	Tinton Falls	Monmouth	Yard Work	Negative
TS07-0032	A. americanum	male	flat	Monmouth	Tinton Falls	2007-04-03	Human	C50-59	F	UppTorso	Home	Tinton Falls	Monmouth	Yard Work	NT
TS07-0034	I. scapularis	female	flat	Monmouth	Tinton Falls	2007-04-05	Human	C20-29	M	LowTorso	Park	Tinton Falls	Monmouth	Recreation	Negative
TS07-0035	I. scapularis	female	fed	Monmouth	Wall	2007-04-05	Human	C0-9	M	Head	Unknown	Unknown	Monmouth	Unknown	Positive
TS07-0036	I. scapularis	female	flat	Monmouth	Middletown	2007-04-05	Human	C0-9	F	Head	Unknown	Unknown	Monmouth	Other	Negative
TS07-0038	I. scapularis	female	fed	Monmouth	Wall	2007-04-09	Human	C10-19	M	UppTorso	Unknown	Wall	Monmouth	Recreation	Positive
TS07-0039	I. scapularis	female	flat	Monmouth	Holmdel	2007-04-09	Human	C0-9	F	LowTorso	Other	Holmdel	Monmouth	Recreation	Positive
TS07-0040	A. americanum	male	flat	Monmouth	Tinton Falls	2007-04-10	Human	C40-49	M	Arms	Home	Tinton Falls	Monmouth	Yard Work	NT
TS07-0041	I. scapularis	female	flat	Monmouth	Manasquan	2007-04-19	Human	C10-19	M	LowTorso	Unknown	Manasquan	Monmouth	Other	Positive
TS07-0042	I. scapularis	female	flat	Monmouth	Little Silver	2007-04-20	Human	C50-59	M	LowTorso	Unknown	Little Silver	Monmouth	Unknown	Positive
TS07-0044	I. scapularis	female	flat	Monmouth	Neptune	2007-04-23	Human	C50-59	F	LowTorso	Home	Neptune	Monmouth	Unknown	Positive
TS07-0045	A. americanum	female	flat	Monmouth	Marlboro	2007-04-23	Human	C10-19	F	LowTorso	Home	Marlboro	Monmouth	Other	NT
TS07-0046	A. americanum	male	flat	Monmouth	Farmingdale	2007-04-23	Human	C50-59	M	LowTorso	Home	Farmingdale	Monmouth	Yard Work	NT
TS07-0047	A. americanum	female	flat	Monmouth	Manalapan	2007-04-24	Human	C0-9	M	Head	Home	Manalapan	Monmouth	Recreation	NT
TS07-0048	A. americanum	female	flat	Monmouth	Howell	2007-04-24	Human	C10-19	M	LowTorso	Home	Howell	Monmouth	Recreation	NT
TS07-0051	I. scapularis	female	flat	Monmouth	Howell	2007-04-25	Human	C0-9	M	UppTorso	Park	Manasquan	Monmouth	Recreation	Negative
TS07-0052	D. variabilis	female	flat	Monmouth	Middletown	2007-04-26	Human	C10-19	F	Head	Park	Highlands	Monmouth	Recreation	NT
TS07-0053	D. variabilis	female	flat	Monmouth	Tinton Falls	2007-04-26	Human	C40-49	F	Head	Home	Tinton Falls	Monmouth	Unknown	NT
TS07-0054	D. variabilis	female	flat	Monmouth	Middletown	2007-04-26	Human	C50-59	F	NP	Unknown	Unknown	Monmouth	Unknown	NT
TS07-0055	A. americanum	nymph	flat	Monmouth	Manasquan	2007-04-30	Human	C50-59	F	Arms	Other	Millstone	Monmouth	Other	NT
TS07-0056	D. variabilis	female	flat	Monmouth	Holmdel	2007-05-01	Human	C0-9	F	Head	Park	Holmdel	Monmouth	Recreation	NT
TS07-0057	D. variabilis	female	flat	Monmouth	Little Silver	2007-05-01	Human	C0-9	M	Head	Home	Little Silver	Monmouth	Recreation	NT
TS07-0058	A. americanum	male	flat	Monmouth	West Long Branch	2007-04-30	Human	C0-9	F	LowTorso	Other	Oceanport	Monmouth	Recreation	NT
TS07-0059	D. variabilis	female	fed	Monmouth	Atlantic Highlands	2007-05-01	Human	C0-9	F	Head	Home	Middletown	Monmouth	Recreation	NT
TS07-0060	D. variabilis	male	flat	Monmouth	Howell	2007-04-30	Human	C30-39	F	Head	Home	Howell	Monmouth	Unknown	NT
TS07-0061	I. scapularis	female	flat	Monmouth	Lincroft	2007-04-30	Human	C0-9	M	UppTorso	Park	Lincroft	Monmouth	Recreation	Negative
TS07-0062	A. americanum	female	flat	Monmouth	Howell	2007-05-02	Human	C60-69	M	UppTorso	Home	Howell	Monmouth	Recreation	NT
TS07-0063	I. scapularis	nymph	flat	Monmouth	Colts Neck	2007-04-03	Human	C0-9	F	LowTorso	Park	Colts Neck	Monmouth	Recreation	Negative
TS07-0064	D. variabilis	male	flat	Monmouth	Wall	2007-05-02	Human	C0-9	M	Head	Unknown	Unknown	Monmouth	Unknown	NT
TS07-0065	D. variabilis	female	flat	NA	NA	2007-05-02	Human	NP	M	Arms	Unknown	Unknown	Monmouth	Employment	NT
TS07-0066	D. variabilis	male	flat	NA	NA	2007-05-02	Human	NP	M	Legs	Unknown	Unknown	Monmouth	Employment	NT
TS07-0067	A. americanum	male	flat	Monmouth	Manalapan	2007-05-02	Human	C50-59	M	NP	Park	Freehold	Monmouth	Recreation	NT
TS07-0068	A. americanum	nymph	fed	Monmouth	Howell	2007-05-02	Human	C70-79	M	LowTorso	Home	Tinton Falls	Monmouth	Unknown	NT
TS07-0069	A. americanum	nymph	fed	Monmouth	Howell	2007-05-02	Human	C70-79	M	UppTorso	Home	Tinton Falls	Monmouth	Unknown	NT
TS07-0070	I. scapularis	nymph	flat	Monmouth	Ocean	2007-05-03	Human	C20-29	M	LowTorso	Home	Ocean	Monmouth	Yard Work	Positive
TS07-0071	I. scapularis	female	fed	Monmouth	Colts Neck	2007-05-03	Human	C0-9	M	Head	Unknown	Unknown	Monmouth	Unknown	Negative
TS07-0072	D. variabilis	male	flat	Monmouth	Marlboro	2007-05-03	Human	C0-9	F	Head	Unknown	Unknown	Monmouth	Recreation	NT
TS07-0073	I. scapularis	female	fed	Monmouth	Tinton Falls	2007-05-03	DOG	C0-9	np	NP	Home	Tinton Falls	Monmouth	Recreation	Negative
TS07-0074	D. variabilis	male	flat	Monmouth	Tinton Falls	2007-05-03	Human	C0-9	M	Head	Home	Tinton Falls	Monmouth	Recreation	NT
TS07-0075	A. americanum	male	flat	Monmouth	Tinton Falls	2007-05-03	Human	C40-49	M	UppTorso	Home	Tinton Falls	Monmouth	Recreation	NT
TS07-0076	A. americanum	female	flat	Monmouth	Brielle	2007-05-07	Human	C30-39	F	LowTorso	Home	Brielle	Monmouth	Unknown	NT
TS07-0077	A. americanum	male	flat	Monmouth	Red Bank	2007-05-07	Human	C0-9	M	UppTorso	Park	Freehold	Monmouth	Recreation	NT
TS07-0078	A. americanum	male	flat	Monmouth	Neptune	2007-05-03	Human	C50-59	F	UppTorso	Park	Rumson	Monmouth	Recreation	NT
TS07-0080	A. americanum	male	flat	Monmouth	Howell	2007-05-07	Human	C30-39	M	NP	Other	Unknown	Monmouth	Other	NT
TS07-0081	D. variabilis	male	flat	Monmouth	Little Silver	2007-05-04	Human	C0-9	F	Head	Unknown	Unknown	Monmouth	Recreation	NT
TS07-0082	I. scapularis	larva	fed	Monmouth	Middletown	2007-05-04	Human	C0-9	M	UppTorso	Home	Middletown	Monmouth	Recreation	NT
TS07-0084	D. variabilis	male	flat	Monmouth	Monmouth Beach	2007-05-10	Human	C0-9	M	Head	Other	Deal	Monmouth	Recreation	NT
TS07-0085	I. scapularis	female	flat	Monmouth	Wall	2007-05-08	Human	C0-9	M	Head	Home	Wall	Monmouth	Unknown	Positive
TS07-0086	D. variabilis	male	flat	Monmouth	Red Bank	2007-05-08	Human	C10-19	M	Head	Park	Middletown	Monmouth	Recreation	NT
TS07-0087	D. variabilis	female	flat	Monmouth	NA	2007-05-09	Human	NP	M	Head	Unknown	Unknown	Monmouth	Employment	NT
TS07-0088	I. scapularis	female	flat	Monmouth	Middletown	2007-05-09	Human	C0-9	F	LowTorso	School	Middletown	Monmouth	Other	Positive
TS07-0089	I. scapularis	nymph	fed	Monmouth	Red Bank	2007-05-10	Human	C0-9	M	UppTorso	Home	Red Bank	Monmouth	Recreation	Negative
TS07-0090	D. variabilis	male	flat	Monmouth	Manalapan	2007-05-10	Human	C0-9	M	Arms	School	Marlboro	Monmouth	Unknown	NT
TS07-0091	I. scapularis	nymph	flat	Monmouth	Millstone	2007-05-11	Human	C10-19	F	LowTorso	Home	Millstone	Monmouth	Recreation	Negative
TS07-0092	A. americanum	male	flat	Monmouth	Howell	2007-05-10	Human	C40-49	F	UppTorso	Other	Howell	Monmouth	Recreation	NT
TS07-0094	A. americanum	female	flat	Monmouth	Colts Neck	2007-05-14	Human	C40-49	M	LowTorso	Home	Colts Neck	Monmouth	Recreation	NT
TS07-0095	A. americanum	male	flat	Monmouth	Atlantic Highlands	2007-05-14	Human	C0-9	M	Head	Home	Atlantic Highlands	Monmouth	Recreation	NT
TS07-0096	D. variabilis	male	flat	Monmouth	Holmdel	2007-05-11	Human	C0-9	F	Head	Home	Holmdel	Monmouth	Recreation	NT
TS07-0097	A. americanum	nymph	flat	Monmouth	Howell	2007-05-15	Human	C50-59	F	UppTorso	Unknown	Unknown	Monmouth	Unknown	NT
TS07-0098	A. americanum	nymph	fed	Monmouth	Tinton Falls	2007-05-15	Human	C40-49	F	NP	Unknown	Unknown	Monmouth	Unknown	NT
TS07-0099	I. scapularis	nymph	flat	Monmouth	Freehold	2007-05-15	Human	C10-19	M	Legs	Home	Freehold	Monmouth	Unknown	Negative
TS07-0100	A. americanum	nymph	flat	Monmouth	Ocean	2007-05-15	Human	C0-9	F	LowTorso	Park	Wall	Monmouth	Recreation	NT
TS07-0101	A. americanum	nymph	fed	Monmouth	Howell	2007-05-16	Human	C70-79	M	LowTorso	Unknown	Howell	Monmouth	Recreation	NT
TS07-0102	I. scapularis	nymph	fed	Monmouth	Manalapan	2007-05-16	Human	C30-39	F	LowTorso	Other	Manalapan	Monmouth	Recreation	Negative
TS07-0103	D. variabilis	male	flat	Monmouth	Holmdel	2007-05-17	Human	C50-59	M	Head	Home	Holmdel	Monmouth	Yard Work	NT
TS07-0104	D. variabilis	female	flat	Monmouth	Middletown	2007-05-16	Human	C40-49	F	NotAttach	Unknown	Middletown	Monmouth	Other	NT
TS07-0105	A. americanum	male	flat	Monmouth	Manalapan	2007-05-16	Human	C50-59	M	LowTorso	Unknown	Manalapan	Monmouth	Unknown	NT
TS07-0106	A. americanum	female	flat	Monmouth	Eatontown	2007-05-16	Human	C70-79	F	LowTorso	Unknown	Unknown	Monmouth	Unknown	NT
TS07-0107	D. variabilis	female	flat	Monmouth	Hazlet	2007-05-16	Human	C0-9	M	Head	School	Hazlet	Monmouth	Recreation	NT
TS07-0108	I. scapularis	female	fed	Monmouth	Middletown	2007-05-16	Human	C30-39	F	LowTorso	Home	Middletown	Monmouth	Yard Work	Negative
TS07-0109	A. americanum	female	flat	Monmouth	Freehold	2007-05-17	Human	C10-19	M	UppTorso	Unknown	Unknown	Monmouth	Other	NT
TS07-0110	D. variabilis	female	flat	Monmouth	Allentown	2007-05-17	Human	C40-49	F	UppTorso	Unknown	Unknown	Monmouth	Unknown	NT
TS07-0111	A. americanum	nymph	flat	Monmouth	Freehold	2007-05-17	Human	C60-69	M	UppTorso	Other	Freehold	Monmouth	Employment	NT
TS07-0112	A. americanum	nymph	fed	Monmouth	Belmar	2007-05-17	Human	C0-9	F	NP	Unknown	Unknown	Monmouth	Unknown	NT
TS07-0113	D. variabilis	male	flat	Monmouth	Tinton Falls	2007-05-17	Human	C0-9	F	Head	Other	Tinton Falls	Monmouth	Recreation	NT
TS07-0114	I. scapularis	nymph	flat	Monmouth	Englishtown	2007-05-17	Human	C20-29	M	LowTorso	Home	Englishtown	Monmouth	Recreation	Negative
TS07-0115	A. americanum	nymph	fed	Monmouth	Neptune	2007-05-18	Human	C50-59	F	LowTorso	Park	Neptune	Monmouth	Recreation	NT
TS07-0116	I. scapularis	nymph	flat	Monmouth	Marlboro	2007-05-18	Human	C40-49	F	LowTorso	Home	Marlboro	Monmouth	Yard Work	Negative
TS07-0117	A. americanum	female	fed	Monmouth	Freehold	2007-05-18	DOG	C10-19	M	NP	Park	Freehold	Monmouth	Other	NT
TS07-0118	D. variabilis	male	flat	Monmouth	Freehold	2007-05-21	Human	C0-9	M	Head	Home	Freehold	Monmouth	Recreation	NT
TS07-0119	D. variabilis	male	flat	Monmouth	Red Bank	2007-05-21	Human	C0-9	M	Head	Unknown	Unknown	Monmouth	Unknown	NT
TS07-0120	A. americanum	male	flat	Monmouth	Rumson	2007-05-21	Human	NP	F	UppTorso	Unknown	Unknown	Monmouth	Unknown	NT
TS07-0121	D. variabilis	male	flat	Monmouth	Middletown	2007-05-21	Human	C60-69	M	Head	Unknown	Unknown	Monmouth	Unknown	NT
TS07-0122	D. variabilis	female	flat	Monmouth	Middletown	2007-05-21	Human	C60-69	M	Legs	Unknown	Unknown	Monmouth	Unknown	NT
TS07-0123	D. variabilis	male	flat	Monmouth	Middletown	2007-05-21	Human	C0-9	M	Legs	Home	Middletown	Monmouth	Recreation	NT
TS07-0124	D. variabilis	female	fed	Monmouth	Little Silver	2007-05-21	Human	C0-9	F	Head	School	Middletown	Monmouth	Other	NT
TS07-0125	I. scapularis	nymph	fed	Monmouth	Middletown	2007-05-18	Human	C0-9	F	Head	Home	Middletown	Monmouth	Recreation	Negative
TS07-0126	A. americanum	male	flat	Monmouth	NA	2007-05-21	Human	NP	np	NP	Unknown	Unknown	Monmouth	Employment	NT
TS07-0127	I. scapularis	nymph	flat	Monmouth	Howell	2007-05-21	Human	C0-9	M	LowTorso	Home	Howell	Monmouth	Yard Work	Negative
TS07-0128	I. scapularis	nymph	flat	Monmouth	Colts Neck	2007-05-21	Human	C10-19	F	LowTorso	Other	Freehold	Monmouth	Other	Negative
TS07-0129	I. scapularis	nymph	flat	Monmouth	Marlboro	2007-05-21	Human	C0-9	F	Head	Home	Marlboro	Monmouth	Recreation	Negative
TS07-0130	I. scapularis	nymph	flat	Monmouth	Freehold	2007-05-22	Human	C20-29	F	UppTorso	Home	Freehold	Monmouth	Unknown	Negative
TS07-0131	A. americanum	nymph	fed	Monmouth	Freehold	2007-05-22	Human	C10-19	F	UppTorso	Home	Freehold	Monmouth	Recreation	NT
TS07-0133	A. americanum	male	flat	Monmouth	Tinton Falls	2007-05-21	Human	C40-49	F	UppTorso	Home	Tinton Falls	Monmouth	Yard Work	NT
TS07-0134	D. variabilis	female	fed	Monmouth	Freehold	2007-05-21	Human	C0-9	F	Head	School	Lincroft	Monmouth	Unknown	NT
TS07-0135	A. americanum	male	flat	Monmouth	Englishtown	2007-05-22	Human	NP	F	Arms	Home	Englishtown	Monmouth	Yard Work	NT
TS07-0136	A. americanum	female	flat	Monmouth	Howell	2007-05-22	Human	C0-9	F	LowTorso	Unknown	Unknown	Monmouth	Unknown	NT
TS07-0137	D. variabilis	female	fed	Monmouth	Bradley Beach	2007-05-22	Human	C80+	M	Head	Other	Manalapan	Monmouth	Recreation	NT
TS07-0138	D. variabilis	female	flat	Monmouth	Middletown	2007-05-22	Human	C30-39	M	LowTorso	Unknown	Unknown	Monmouth	Employment	NT
TS07-0139	D. variabilis	female	fed	Monmouth	Colts Neck	2007-05-22	Human	C0-9	F	Head	Park	Holmdel	Monmouth	Recreation	NT
TS07-0140	D. variabilis	male	flat	Monmouth	Colts Neck	2007-05-22	Human	C0-9	F	UppTorso	Unknown	Unknown	Monmouth	Recreation	NT
TS07-0141	D. variabilis	female	fed	Monmouth	Middletown	2007-05-22	Human	C0-9	M	Head	Unknown	Unknown	Monmouth	Recreation	NT
TS07-0142	A. americanum	male	flat	Monmouth	Manalapan	2007-05-22	Human	C40-49	M	UppTorso	Other	Manalapan	Monmouth	Recreation	NT
TS07-0143	I. scapularis	female	flat	Monmouth	Farmingdale	2007-05-22	Human	C20-29	F	LowTorso	Home	Farmingdale	Monmouth	Yard Work	Positive
TS07-0144	D. variabilis	male	flat	Monmouth	Ocean	2007-05-22	Human	C0-9	M	Head	Unknown	Unknown	Monmouth	Unknown	NT
TS07-0145	I. scapularis	nymph	flat	Monmouth	Middletown	2007-05-22	Human	C10-19	M	Head	Other	Middletown	Monmouth	Recreation	Negative
TS07-0146	D. variabilis	female	flat	Monmouth	Neptune	2007-05-22	Human	C0-9	M	Head	Home	Neptune	Monmouth	Yard Work	NT
TS07-0147	A. americanum	male	flat	Monmouth	Marlboro	2007-05-23	Human	C70-79	M	LowTorso	Home	Marlboro	Monmouth	Yard Work	NT
TS07-0148	D. variabilis	male	flat	Monmouth	Little Silver	2007-05-23	Human	C0-9	M	NP	Unknown	Unknown	Monmouth	Unknown	NT
TS07-0150	D. variabilis	female	flat	Monmouth	Hazlet	2007-05-23	Human	C50-59	M	NP	Other	Hazlet	Monmouth	Other	NT
TS07-0151	A. americanum	male	flat	Monmouth	Farmingdale	2007-05-23	Human	C40-49	F	Legs	Park	Unknown	Monmouth	Recreation	NT
TS07-0152	A. americanum	nymph	fed	Monmouth	Freehold	2007-05-23	Human	C0-9	M	LowTorso	Park	Freehold	Monmouth	Recreation	NT
TS07-0153	A. americanum	nymph	flat	Monmouth	Tinton Falls	2007-05-25	Human	C0-9	F	NotAttach	Unknown	Unknown	Monmouth	Unknown	NT
TS07-0154	A. americanum	nymph	flat	Monmouth	Ocean	2007-05-24	Human	C0-9	M	UppTorso	Park	Wall	Monmouth	Recreation	NT
TS07-0155	A. americanum	female	flat	Monmouth	Freehold	2007-05-24	Human	C50-59	M	LowTorso	Unknown	Unknown	Monmouth	Recreation	NT
TS07-0156	A. americanum	female	flat	Monmouth	Freehold	2007-05-24	Human	C50-59	M	UppTorso	Unknown	Unknown	Monmouth	Recreation	NT
TS07-0157	A. americanum	nymph	fed	Monmouth	Freehold	2007-05-24	Human	C50-59	M	LowTorso	Unknown	Unknown	Monmouth	Recreation	NT
TS07-0158	D. variabilis	male	flat	Monmouth	Lincroft	2007-05-24	Human	C10-19	M	LowTorso	Other	Howell	Monmouth	Other	NT
TS07-0159	A. americanum	male	flat	Monmouth	NA	2007-05-23	Human	NP	M	LowTorso	Unknown	Unknown	Monmouth	Employment	NT
TS07-0160	D. variabilis	female	fed	Monmouth	Marlboro	2007-05-25	Human	NP	np	Head	Park	Unknown	Monmouth	Recreation	NT
TS07-0161	I. scapularis	nymph	flat	Monmouth	Middletown	2007-05-29	Human	C0-9	F	LowTorso	Home	Middletown	Monmouth	Recreation	Negative
TS07-0162	I. scapularis	nymph	flat	Monmouth	Middletown	2007-05-29	Human	C0-9	F	LowTorso	Home	Middletown	Monmouth	Recreation	Positive
TS07-0163	A. americanum	male	flat	Monmouth	Manalapan	2007-05-28	Human	C40-49	M	LowTorso	Park	Manalapan	Monmouth	Other	NT
TS07-0164	D. variabilis	male	flat	Monmouth	Manalapan	2007-05-29	Human	NP	M	UppTorso	Home	Manalapan	Monmouth	Unknown	NT
TS07-0165	A. americanum	female	flat	Monmouth	Manalapan	2007-05-29	Human	C10-19	M	Arms	Park	Unknown	Monmouth	Recreation	NT
TS07-0166	I. scapularis	nymph	flat	Monmouth	Middletown	2007-05-29	Human	C0-9	M	UppTorso	Other	Manasquan	Monmouth	Recreation	Positive
TS07-0167	I. scapularis	nymph	flat	Monmouth	Middletown	2007-05-29	Human	C0-9	M	Arms	Other	Manasquan	Monmouth	Recreation	Negative
TS07-0168	D. variabilis	female	fed	Monmouth	Wall	2007-05-29	Human	C0-9	M	Head	Unknown	Wall	Monmouth	Recreation	NT
TS07-0169	I. scapularis	nymph	flat	Monmouth	Colts Neck	2007-05-29	Human	C0-9	F	Head	Home	Colts Neck	Monmouth	Recreation	Negative
TS07-0170	A. americanum	nymph	fed	Monmouth	Manalapan	2007-05-29	Human	C0-9	F	LowTorso	Unknown	Unknown	Monmouth	Unknown	NT
TS07-0171	I. scapularis	nymph	flat	Monmouth	Neptune	2007-05-29	Human	C0-9	F	UppTorso	Unknown	Unknown	Monmouth	Unknown	Negative
TS07-0174	I. scapularis	nymph	flat	Monmouth	Manasquan	2007-05-30	Human	C10-19	M	NP	Unknown	Unknown	Monmouth	Unknown	Negative
TS07-0175	I. scapularis	nymph	flat	Monmouth	Lincroft	2007-05-30	Human	C0-9	F	NP	Home	Lincroft	Monmouth	Recreation	Negative
TS07-0176	A. americanum	male	flat	Monmouth	Lincroft	2007-05-30	Human	C0-9	M	NP	Unknown	Unknown	Monmouth	Recreation	NT
TS07-0177	D. variabilis	male	flat	Monmouth	Little Silver	2007-05-30	Human	C40-49	F	Head	Other	Little Silver	Monmouth	Recreation	NT
TS07-0178	A. americanum	nymph	flat	Monmouth	Howell	2007-05-30	Human	C0-9	M	LowTorso	Home	Howell	Monmouth	Unknown	NT
TS07-0179	I. scapularis	nymph	flat	Monmouth	Wall	2007-05-28	Human	C0-9	M	Head	Home	Wall	Monmouth	Recreation	Negative
TS07-0180	D. variabilis	male	flat	Monmouth	Holmdel	2007-05-30	Human	C10-19	M	Head	Park	Lincroft	Monmouth	Recreation	NT
TS07-0181	I. scapularis	nymph	flat	Monmouth	Lincroft	2007-05-30	Human	C0-9	M	Head	Park	Lincroft	Monmouth	Recreation	Positive
TS07-0182	I. scapularis	nymph	flat	Monmouth	Highlands	2007-05-30	Human	C50-59	F	LowTorso	Home	Highlands	Monmouth	Yard Work	Negative
TS07-0183	I. scapularis	nymph	flat	Monmouth	Red Bank	2007-05-30	Human	C0-9	M	Head	Home	Red Bank	Monmouth	Unknown	Positive
TS07-0184	I. scapularis	nymph	flat	Monmouth	Middletown	2007-05-30	Human	C0-9	F	NP	Unknown	Unknown	Monmouth	Recreation	Negative
TS07-0185	A. americanum	nymph	fed	Monmouth	Wall	2007-05-30	Human	C40-49	M	Legs	Unknown	Unknown	Monmouth	Unknown	NT
TS07-0186	I. scapularis	nymph	fed	Monmouth	Colts Neck	2007-05-31	Human	C10-19	M	UppTorso	Home	Colts Neck	Monmouth	Recreation	Negative
TS07-0188	D. variabilis	male	flat	Monmouth	Middletown	2007-05-31	Human	C60-69	M	UppTorso	Unknown	Unknown	Monmouth	Unknown	NT
TS07-0189	I. scapularis	nymph	flat	Monmouth	Aberdeen	2007-05-31	Human	C0-9	F	Head	Unknown	Unknown	Monmouth	Unknown	Negative
TS07-0190	I. scapularis	nymph	fed	Monmouth	Colts Neck	2007-05-31	Human	C60-69	M	NP	Unknown	Unknown	Monmouth	Unknown	Negative
TS07-0191	I. scapularis	nymph	fed	Monmouth	Roosevelt	2007-05-31	Human	C50-59	M	LowTorso	Home	Roosevelt	Monmouth	Yard Work	Negative
TS07-0192	I. scapularis	nymph	flat	Monmouth	Millstone	2007-05-31	Human	C0-9	F	LowTorso	Unknown	Unknown	Monmouth	Unknown	Negative
TS07-0193	I. scapularis	nymph	fed	Monmouth	Matawan	2007-06-01	Human	C0-9	M	LowTorso	Park	Middletown	Monmouth	Recreation	Negative
TS07-0194	I. scapularis	nymph	flat	Monmouth	Ocean	2007-06-01	Human	C0-9	F	LowTorso	Home	Ocean	Monmouth	Recreation	Negative
TS07-0195	A. americanum	nymph	fed	Monmouth	Tinton Falls	2007-06-01	Human	C70-79	M	Legs	Home	Tinton Falls	Monmouth	Yard Work	NT
TS07-0196	I. scapularis	nymph	flat	Monmouth	Lincroft	2007-06-01	Human	C0-9	M	NP	Home	Lincroft	Monmouth	Recreation	Negative
TS07-0197	I. scapularis	nymph	flat	Monmouth	Middletown	2007-06-01	Human	C0-9	M	UppTorso	Unknown	Middletown	Monmouth	Recreation	Negative
TS07-0198	A. americanum	nymph	flat	Monmouth	Millstone	2007-06-04	Human	C50-59	F	Arms	Home	Millstone	Monmouth	Yard Work	NT
TS07-0199	A. americanum	nymph	fed	Monmouth	Millstone	2007-06-04	Human	C50-59	M	LowTorso	Home	Millstone	Monmouth	Yard Work	NT
TS07-0200	D. variabilis	female	fed	Monmouth	Millstone	2007-06-04	Human	C10-19	F	Head	Home	Millstone	Monmouth	Recreation	NT
TS07-0201	D. variabilis	female	flat	Monmouth	Farmingdale	2007-06-04	Human	C0-9	M	Head	Home	Farmingdale	Monmouth	Unknown	NT
TS07-0202	I. scapularis	nymph	fed	Monmouth	Rumson	2007-06-04	Human	C0-9	F	Head	Home	Rumson	Monmouth	Recreation	Positive
TS07-0203	D. variabilis	female	flat	Monmouth	Manalapan	2007-06-04	Human	C10-19	F	Head	Unknown	Unknown	Monmouth	Recreation	NT
TS07-0204	I. scapularis	nymph	fed	Monmouth	Middletown	2007-06-04	Human	C40-49	F	Head	Home	Middletown	Monmouth	Unknown	Negative
TS07-0205	I. scapularis	nymph	flat	Monmouth	Middletown	2007-06-05	Human	C60-69	F	LowTorso	Home	Middletown	Monmouth	Yard Work	Negative
TS07-0206	D. variabilis	female	fed	Monmouth	Fair Haven	2007-06-05	Human	C0-9	M	Head	Other	Spring Lake	Monmouth	Unknown	NT
TS07-0207	A. americanum	nymph	fed	Monmouth	Marlboro	2007-06-06	Human	C60-69	F	UppTorso	Home	Marlboro	Monmouth	Yard Work	NT
TS07-0208	I. scapularis	nymph	flat	Monmouth	Middletown	2007-06-06	Human	C0-9	M	LowTorso	Home	Middletown	Monmouth	Recreation	Positive
TS07-0209	I. scapularis	nymph	flat	Monmouth	Rumson	2007-06-06	Human	C30-39	F	Legs	Park	Holmdel	Monmouth	Recreation	Negative
TS07-0210	D. variabilis	male	flat	Monmouth	Howell	2007-06-07	Human	C40-49	F	Head	Park	Howell	Monmouth	Recreation	NT
TS07-0211	A. americanum	nymph	flat	Monmouth	Eatontown	2007-06-07	Human	C0-9	F	Legs	Home	Eatontown	Monmouth	Recreation	NT
TS07-0212	D. variabilis	male	flat	Monmouth	Marlboro	2007-06-07	Human	C10-19	M	Legs	Unknown	Unknown	Monmouth	Unknown	NT
TS07-0213	I. scapularis	nymph	flat	Monmouth	Freehold	2007-06-07	Human	C10-19	F	UppTorso	Unknown	Freehold	Monmouth	Unknown	Negative
TS07-0214	D. variabilis	male	flat	Monmouth	Manalapan	2007-06-07	Human	C30-39	F	UppTorso	Home	Manalapan	Monmouth	Yard Work	NT
TS07-0215	A. americanum	male	flat	Monmouth	Middletown	2007-06-08	Human	NP	M	LowTorso	Unknown	Unknown	Monmouth	Recreation	NT
TS07-0216	I. scapularis	nymph	fed	Monmouth	Tinton Falls	2007-06-08	Human	C0-9	F	NP	Home	Tinton Falls	Monmouth	Unknown	Negative
TS07-0217	I. scapularis	nymph	flat	Monmouth	Middletown	2007-06-08	Human	C10-19	F	Legs	Home	Middletown	Monmouth	Recreation	Negative
TS07-0218	A. americanum	nymph	fed	Monmouth	Wall	2007-06-08	Human	C0-9	F	LowTorso	Unknown	Unknown	Monmouth	Recreation	NT
TS07-0219	I. scapularis	nymph	fed	Monmouth	Fair Haven	2007-06-08	Human	C10-19	M	Arms	Unknown	Unknown	Monmouth	Recreation	Negative
TS07-0220	D. variabilis	female	fed	Monmouth	Freehold	2007-06-11	Human	C0-9	M	Head	Unknown	Unknown	Monmouth	Unknown	NT
TS07-0221	A. americanum	nymph	flat	Monmouth	Middletown	2007-06-11	Human	C70-79	F	LowTorso	Other	Middletown	Monmouth	Yard Work	NT
TS07-0223	I. scapularis	nymph	flat	Monmouth	Freehold	2007-06-11	Human	C≥80	F	LowTorso	Home	Freehold	Monmouth	Yard Work	Negative
TS07-0224	I. scapularis	nymph	flat	Monmouth	Freehold	2007-06-11	Human	C80+	F	LowTorso	Home	Freehold	Monmouth	Yard Work	Negative
TS07-0225	I. scapularis	nymph	flat	Monmouth	Lincroft	2007-06-11	Human	C0-9	M	LowTorso	Home	Lincroft	Monmouth	Recreation	Negative
TS07-0226	A. americanum	nymph	flat	Ocean	Jackson	2007-06-11	Human	NP	F	Arms	Unknown	Unknown	Monmouth	Unknown	NT
TS07-0227	A. americanum	female	flat	Monmouth	Middletown	2007-06-11	Human	C0-9	F	UppTorso	Unknown	Unknown	Monmouth	Unknown	NT
TS07-0228	I. scapularis	nymph	fed	Monmouth	Wall	2007-06-11	Human	C0-9	F	LowTorso	Home	Wall	Monmouth	Recreation	Negative
TS07-0229	A. americanum	nymph	fed	Monmouth	Howell	2007-06-12	Human	C70-79	M	LowTorso	Home	Howell	Monmouth	Yard Work	NT
TS07-0231	I. scapularis	nymph	flat	Monmouth	Middletown	2007-06-12	Human	C0-9	F	Head	Home	Middletown	Monmouth	Recreation	Negative
TS07-0232	I. scapularis	nymph	flat	Monmouth	Millstone	2007-06-12	Human	C0-9	M	UppTorso	Home	Millstone	Monmouth	Recreation	Negative
TS07-0233	D. variabilis	female	fed	Monmouth	Tinton Falls	2007-06-12	Human	C50-59	M	Head	Home	Tinton Falls	Monmouth	Unknown	NT
TS07-0234	A. americanum	male	flat	Monmouth	Millstone	2007-06-12	Human	C0-9	F	Head	Home	Millstone	Monmouth	Recreation	NT
TS07-0235	I. scapularis	nymph	flat	Monmouth	Middletown	2007-06-12	Human	C0-9	F	LowTorso	Unknown	Unknown	Monmouth	Recreation	Negative
TS07-0237	I. scapularis	nymph	fed	Monmouth	Upper Freehold	2007-06-13	Human	C50-59	F	LowTorso	Home	Upper Freehold	Monmouth	Yard Work	Positive
TS07-0238	D. variabilis	female	flat	Monmouth	Middletown	2007-06-13	Human	C0-9	F	Head	Unknown	Unknown	Monmouth	Unknown	NT
TS07-0240	A. americanum	nymph	flat	Monmouth	Freehold	2007-06-13	Human	C0-9	M	LowTorso	Home	Freehold	Monmouth	Other	NT
TS07-0241	I. scapularis	nymph	flat	Monmouth	Rumson	2007-06-13	Human	C0-9	F	LowTorso	Home	Rumson	Monmouth	Recreation	Negative
TS07-0242	I. scapularis	nymph	fed	Monmouth	Freehold	2007-06-14	Human	C0-9	M	LowTorso	Home	Freehold	Monmouth	Recreation	Negative
TS07-0243	D. variabilis	female	fed	Monmouth	Middletown	2007-06-14	Human	C0-9	F	Head	Park	Middletown	Monmouth	Recreation	NT
TS07-0244	A. americanum	nymph	fed	Monmouth	Manalapan	2007-06-14	Human	C60-69	M	LowTorso	Home	Manalapan	Monmouth	Yard Work	NT
TS07-0245	A. americanum	nymph	fed	Monmouth	Freehold	2007-06-14	Human	C40-49	F	Legs	Unknown	Unknown	Monmouth	Unknown	NT
TS07-0246	I. scapularis	nymph	flat	Monmouth	Manalapan	2007-06-14	Human	C50-59	F	LowTorso	Home	Manalapan	Monmouth	Yard Work	Negative
TS07-0247	I. scapularis	nymph	fed	Monmouth	Middletown	2007-06-14	Human	C0-9	M	UppTorso	Home	Middletown	Monmouth	Recreation	Positive
TS07-0248	I. scapularis	nymph	fed	Monmouth	Lincroft	2007-06-13	Human	C0-9	F	Head	Unknown	Unknown	Monmouth	Other	Negative
TS07-0249	I. scapularis	nymph	fed	Ocean	Brick	2007-06-15	Human	C40-49	M	UppTorso	Home	Lincroft	Monmouth	Yard Work	Negative
TS07-0250	D. variabilis	male	flat	Monmouth	Tinton Falls	2007-06-15	Human	C0-9	F	UppTorso	Other	Colts Neck	Monmouth	Other	NT
TS07-0251	I. scapularis	nymph	flat	Monmouth	NA	2007-06-15	Human	NP	np	NP	Unknown	Unknown	Monmouth	Unknown	Negative
TS07-0252	I. scapularis	nymph	fed	Monmouth	Rumson	2007-06-18	Human	C50-59	M	Arms	Unknown	Unknown	Monmouth	Unknown	Negative
TS07-0254	A. americanum	female	fed	Monmouth	Marlboro	2007-06-18	Human	C60-69	M	LowTorso	Park	Wall	Monmouth	Recreation	NT
TS07-0255	D. variabilis	female	fed	Monmouth	Tinton Falls	2007-06-18	Human	C0-9	F	Head	Unknown	Unknown	Monmouth	Recreation	NT
TS07-0256	I. scapularis	nymph	flat	Monmouth	Atlantic Highlands	2007-06-18	Human	C0-9	F	NP	Home	Atlantic Highlands	Monmouth	Recreation	Negative
TS07-0257	I. scapularis	nymph	flat	Monmouth	Middletown	2007-06-18	Human	C40-49	F	Legs	Home	Middletown	Monmouth	Unknown	Negative
TS07-0260	A. americanum	nymph	flat	Monmouth	Wall	2007-06-19	Human	C0-9	F	LowTorso	School	Wall	Monmouth	Recreation	NT
TS07-0261	I. scapularis	larva	fed	Monmouth	Eatontown	2007-06-19	Human	C0-9	M	LowTorso	Home	Eatontown	Monmouth	Recreation	NT
TS07-0262	I. scapularis	larva	fed	Monmouth	Eatontown	2007-06-19	Human	C0-9	M	LowTorso	Home	Eatontown	Monmouth	Recreation	NT
TS07-0263	I. scapularis	nymph	fed	Monmouth	Atlantic Highlands	2007-06-19	Human	C0-9	M	LowTorso	Home	Atlantic Highlands	Monmouth	Recreation	Positive
TS07-0264	A. americanum	female	flat	Monmouth	Marlboro	2007-06-19	Human	C60-69	M	Arms	Unknown	Unknown	Monmouth	Unknown	NT
TS07-0265	D. variabilis	male	flat	Monmouth	Middletown	2007-06-20	Human	C60-69	M	UppTorso	Home	Middletown	Monmouth	Yard Work	NT
TS07-0267	I. scapularis	nymph	flat	Monmouth	Holmdel	2007-06-21	Human	C0-9	F	Head	Home	Holmdel	Monmouth	Recreation	Negative
TS07-0268	I. scapularis	nymph	fed	Monmouth	Highlands	2007-06-20	Human	C70-79	M	LowTorso	Unknown	Unknown	Monmouth	Unknown	Negative
TS07-0270	A. americanum	female	fed	Monmouth	Millstone	2007-06-22	Human	C60-69	M	LowTorso	Home	Millstone	Monmouth	Yard Work	NT
TS07-0271	A. americanum	nymph	fed	Monmouth	Spring Lake	2007-06-22	Human	C60-69	M	LowTorso	Other	Unknown	Monmouth	Recreation	NT
TS07-0272	A. americanum	female	flat	Monmouth	Red Bank	2007-06-22	Human	C30-39	F	LowTorso	Home	Red Bank	Monmouth	Recreation	NT
TS07-0273	A. americanum	nymph	fed	Monmouth	Tinton Falls	2007-06-25	Human	C0-9	F	LowTorso	Park	Lincroft	Monmouth	Other	NT
TS07-0274	I. scapularis	nymph	fed	Monmouth	Fair Haven	2007-06-25	Human	C10-19	F	UppTorso	Unknown	Unknown	Monmouth	Unknown	Negative
TS07-0275	I. scapularis	nymph	fed	Monmouth	Middletown	2007-06-25	Human	C0-9	M	NP	Unknown	Unknown	Monmouth	Recreation	Negative
TS07-0277	D. variabilis	female	fed	Monmouth	Manalapan	2007-06-26	Human	C60-69	M	Arms	Unknown	Unknown	Monmouth	Unknown	NT
TS07-0278	D. variabilis	female	fed	Monmouth	Freehold	2007-06-25	Human	C0-9	F	Head	Home	Freehold	Monmouth	Recreation	NT
TS07-0279	A. americanum	nymph	fed	Monmouth	Tinton Falls	2007-06-25	Human	C30-39	F	UppTorso	Home	Tinton Falls	Monmouth	Recreation	NT
TS07-0280	I. scapularis	larva	flat	Monmouth	Tinton Falls	2007-06-25	Human	C0-9	M	Legs	Home	Tinton Falls	Monmouth	Recreation	NT
TS07-0281	I. scapularis	larva	flat	Monmouth	Tinton Falls	2007-06-25	Human	C30-39	F	Legs	Home	Tinton Falls	Monmouth	Recreation	NT
TS07-0282	I. scapularis	larva	flat	Monmouth	Tinton Falls	2007-06-25	Human	C0-9	M	Legs	Home	Tinton Falls	Monmouth	Recreation	NT
TS07-0283	A. americanum	nymph	flat	Monmouth	Hazlet	2007-06-25	Human	C40-49	F	LowTorso	Other	Hazlet	Monmouth	Recreation	NT
TS07-0284	A. americanum	nymph	fed	Monmouth	Neptune	2007-06-25	Human	NP	F	UppTorso	Unknown	Unknown	Monmouth	Unknown	NT
TS07-0285	A. americanum	nymph	fed	Monmouth	Sea Girt	2007-06-26	Human	C0-9	M	LowTorso	Park	Freehold	Monmouth	Recreation	NT
TS07-0286	I. scapularis	nymph	flat	Monmouth	Freehold	2007-06-26	Human	C10-19	M	LowTorso	Other	Millstone	Monmouth	Recreation	Positive
TS07-0287	I. scapularis	nymph	fed	Monmouth	Hazlet	2007-06-27	Human	C0-9	F	UppTorso	Home	Hazlet	Monmouth	Unknown	Negative
TS07-0288	A. americanum	nymph	fed	Monmouth	Marlboro	2007-06-27	Human	C0-9	M	LowTorso	Other	Matawan	Monmouth	Recreation	NT
TS07-0290	I. scapularis	nymph	fed	Monmouth	Lincroft	2007-06-27	Human	C60-69	M	Arms	Home	Lincroft	Monmouth	Yard Work	Negative
TS07-0291	I. scapularis	nymph	flat	Monmouth	Middletown	2007-06-27	Human	C0-9	M	Head	School	Atlantic Highlands	Monmouth	Recreation	Negative
TS07-0292	I. scapularis	nymph	fed	Monmouth	Howell	2007-06-27	Human	C0-9	F	LowTorso	Home	Howell	Monmouth	Recreation	Negative
TS07-0294	A. americanum	nymph	flat	Monmouth	Wall	2007-06-28	Human	C70-79	M	LowTorso	Home	Wall	Monmouth	Yard Work	NT
TS07-0295	A. americanum	nymph	fed	Monmouth	Freehold	2007-06-28	Human	C40-49	F	LowTorso	Home	Howell	Monmouth	Yard Work	NT
TS07-0296	I. scapularis	nymph	fed	Monmouth	Tinton Falls	2007-06-29	Human	C20-29	M	Legs	Home	Tinton Falls	Monmouth	Yard Work	Negative
TS07-0297	D. variabilis	female	fed	Monmouth	Farmingdale	2007-06-29	Human	C0-9	M	Head	Unknown	Unknown	Monmouth	Unknown	NT
TS07-0298	I. scapularis	nymph	fed	Monmouth	Holmdel	2007-06-29	Human	C0-9	F	Head	Home	Holmdel	Monmouth	Recreation	Negative
TS07-0299	I. scapularis	larva	flat	Monmouth	Red Bank	2007-07-02	Human	NP	F	NP	Home	Red Bank	Monmouth	Recreation	NT
TS07-0300	I. scapularis	larva	flat	Monmouth	Red Bank	2007-07-02	Human	NP	F	NP	Home	Red Bank	Monmouth	Recreation	NT
TS07-0301	I. scapularis	larva	flat	Monmouth	Red Bank	2007-07-02	Human	NP	F	NP	Home	Red Bank	Monmouth	Recreation	NT
TS07-0302	I. scapularis	larva	flat	Monmouth	Red Bank	2007-07-02	Human	NP	F	NP	Home	Red Bank	Monmouth	Recreation	NT
TS07-0303	I. scapularis	larva	flat	Monmouth	Red Bank	2007-07-02	Human	NP	F	NP	Home	Red Bank	Monmouth	Recreation	NT
TS07-0304	I. scapularis	larva	flat	Monmouth	Red Bank	2007-07-02	Human	NP	F	NP	Home	Red Bank	Monmouth	Recreation	NT
TS07-0305	I. scapularis	larva	flat	Monmouth	Red Bank	2007-07-02	Human	NP	F	NP	Home	Red Bank	Monmouth	Recreation	NT
TS07-0306	I. scapularis	larva	flat	Monmouth	Red Bank	2007-07-02	Human	NP	F	NP	Home	Red Bank	Monmouth	Recreation	NT
TS07-0307	I. scapularis	larva	flat	Monmouth	Red Bank	2007-07-02	Human	NP	F	NP	Home	Red Bank	Monmouth	Recreation	NT
TS07-0308	I. scapularis	larva	flat	Monmouth	Red Bank	2007-07-02	Human	NP	F	NP	Home	Red Bank	Monmouth	Recreation	NT
TS07-0309	I. scapularis	larva	flat	Monmouth	Red Bank	2007-07-02	Human	NP	F	NP	Home	Red Bank	Monmouth	Recreation	NT
TS07-0310	I. scapularis	larva	flat	Monmouth	Red Bank	2007-07-02	Human	NP	F	NP	Home	Red Bank	Monmouth	Recreation	NT
TS07-0311	I. scapularis	larva	flat	Monmouth	Red Bank	2007-07-02	Human	NP	F	NP	Home	Red Bank	Monmouth	Recreation	NT
TS07-0312	I. scapularis	larva	flat	Monmouth	Red Bank	2007-07-02	Human	NP	F	NP	Home	Red Bank	Monmouth	Recreation	NT
TS07-0313	I. scapularis	larva	flat	Monmouth	Red Bank	2007-07-02	Human	NP	F	NP	Home	Red Bank	Monmouth	Recreation	NT
TS07-0314	I. scapularis	larva	flat	Monmouth	Red Bank	2007-07-02	Human	NP	F	NP	Home	Red Bank	Monmouth	Recreation	NT
TS07-0315	I. scapularis	larva	flat	Monmouth	Red Bank	2007-07-02	Human	NP	F	NP	Home	Red Bank	Monmouth	Recreation	NT
TS07-0316	I. scapularis	larva	flat	Monmouth	Red Bank	2007-07-02	Human	NP	F	NP	Home	Red Bank	Monmouth	Recreation	NT
TS07-0317	I. scapularis	larva	flat	Monmouth	Red Bank	2007-07-02	Human	NP	F	NP	Home	Red Bank	Monmouth	Recreation	NT
TS07-0318	I. scapularis	larva	flat	Monmouth	Red Bank	2007-07-02	Human	C30-39	M	NP	Home	Red Bank	Monmouth	Recreation	NT
TS07-0319	I. scapularis	larva	flat	Monmouth	Red Bank	2007-07-02	Human	C30-39	M	NP	Home	Red Bank	Monmouth	Recreation	NT
TS07-0320	I. scapularis	larva	flat	Monmouth	Red Bank	2007-07-02	Human	C30-39	M	NP	Home	Red Bank	Monmouth	Recreation	NT
TS07-0321	I. scapularis	larva	flat	Monmouth	Red Bank	2007-07-02	Human	C30-39	M	NP	Home	Red Bank	Monmouth	Recreation	NT
TS07-0322	I. scapularis	nymph	flat	Monmouth	Ocean	2007-07-02	Human	C0-9	F	Legs	Home	Middletown	Monmouth	Recreation	Negative
TS07-0323	I. scapularis	nymph	flat	Monmouth	Matawan	2007-07-02	Human	C0-9	M	LowTorso	Home	Matawan	Monmouth	Unknown	Negative
TS07-0324	D. variabilis	male	flat	Monmouth	Middletown	2007-07-03	Human	C60-69	M	UppTorso	Unknown	Unknown	Monmouth	Unknown	NT
TS07-0325	I. scapularis	nymph	flat	Monmouth	Little Silver	2007-07-03	Human	C0-9	M	LowTorso	Home	Little Silver	Monmouth	Recreation	Negative
TS07-0326	I. scapularis	nymph	flat	Monmouth	Colts Neck	2007-07-03	Human	C30-39	M	LowTorso	Home	Colts Neck	Monmouth	Yard Work	Negative
TS07-0327	A. americanum	female	flat	Monmouth	Colts Neck	2007-07-03	Human	C50-59	M	LowTorso	Home	Colts Neck	Monmouth	Yard Work	NT
TS07-0328	I. scapularis	nymph	fed	Monmouth	Millstone	2007-07-03	Human	C0-9	F	Head	Home	Millstone	Monmouth	Recreation	Positive
TS07-0329	A. americanum	nymph	fed	Monmouth	Wall	2007-07-03	Human	C50-59	F	Torso	Park	Freehold	Monmouth	Other	NT
TS07-0330	A. americanum	nymph	fed	Monmouth	Wall	2007-07-03	Human	C50-59	F	Torso	Park	Freehold	Monmouth	Other	NT
TS07-0331	A. americanum	nymph	fed	Monmouth	Wall	2007-07-03	Human	C50-59	F	Torso	Park	Freehold	Monmouth	Other	NT
TS07-0332	A. americanum	nymph	fed	Monmouth	Wall	2007-07-03	Human	C50-59	F	Torso	Park	Freehold	Monmouth	Other	NT
TS07-0333	A. americanum	female	flat	Monmouth	Wall	2007-07-03	Human	C50-59	F	Torso	Park	Freehold	Monmouth	Other	NT
TS07-0334	A. americanum	nymph	fed	Monmouth	Wall	2007-07-03	Human	NP	M	Torso	Park	Freehold	Monmouth	Other	NT
TS07-0335	I. scapularis	nymph	fed	Monmouth	Farmingdale	2007-07-05	Human	C50-59	F	Legs	Home	Farmingdale	Monmouth	Unknown	Negative
TS07-0336	I. scapularis	nymph	flat	Monmouth	Red Bank	2007-07-05	Human	C60-69	F	Arms	Home	Red Bank	Monmouth	Yard Work	Negative
TS07-0337	I. scapularis	nymph	fed	Monmouth	Eatontown	2007-07-05	Human	C50-59	M	Arms	Home	Eatontown	Monmouth	Yard Work	Negative
TS07-0338	I. scapularis	larva	fed	Monmouth	Howell	2007-07-05	Human	C0-9	F	NP	Unknown	Unknown	Monmouth	Unknown	NT
TS07-0339	I. scapularis	larva	fed	Monmouth	Howell	2007-07-05	Human	C0-9	F	NP	Unknown	Unknown	Monmouth	Unknown	NT
TS07-0340	I. scapularis	nymph	fed	Monmouth	Tinton Falls	2007-07-05	Human	C0-9	M	UppTorso	Unknown	Unknown	Monmouth	Unknown	Negative
TS07-0341	I. scapularis	nymph	flat	Monmouth	Ocean	2007-07-06	Human	C0-9	M	Head	Home	Ocean	Monmouth	Recreation	Negative
TS07-0344	A. americanum	nymph	flat	Monmouth	Freehold	2007-07-06	Human	C0-9	F	Legs	Other	Freehold	Monmouth	Recreation	NT
TS07-0345	D. variabilis	male	flat	Monmouth	Little Silver	2007-07-06	Human	C0-9	M	Head	School	Little Silver	Monmouth	Recreation	NT
TS07-0346	A. americanum	nymph	flat	Monmouth	Wall	2007-07-09	Human	C40-49	M	LowTorso	Park	Wall	Monmouth	Recreation	NT
TS07-0347	A. americanum	female	flat	Monmouth	Marlboro	2007-07-10	Human	C40-49	F	LowTorso	Park	Freehold	Monmouth	Recreation	NT
TS07-0349	D. variabilis	female	fed	Monmouth	Lincroft	2007-07-10	Human	C60-69	F	Head	Home	Lincroft	Monmouth	Yard Work	NT
TS07-0350	A. americanum	nymph	fed	Monmouth	Middletown	2007-07-11	Human	C70-79	M	LowTorso	Park	Middletown	Monmouth	Other	NT
TS07-0351	D. variabilis	male	flat	Monmouth	Neptune	2007-07-12	Human	C0-9	M	UppTorso	Home	Neptune	Monmouth	Recreation	NT
TS07-0352	A. americanum	male	flat	Monmouth	Neptune	2007-07-12	DOG	NP	np	NP	NP	np	Monmouth		NT
TS07-0353	D. variabilis	female	fed	Monmouth	Marlboro	2007-07-12	DOG	NP	np	NP	NP	np	Monmouth		NT
TS07-0355	A. americanum	nymph	fed	Monmouth	Neptune	2007-07-13	Human	C0-9	M	Head	Home	Neptune	Monmouth	Recreation	NT
TS07-0356	A. americanum	nymph	fed	Monmouth	Neptune	2007-07-13	Human	C40-49	F	LowTorso	Unknown	Unknown	Monmouth	Unknown	NT
TS07-0357	D. variabilis	male	flat	Monmouth	Belmar	2007-07-13	Human	C0-9	F	Head	Unknown	Unknown	Monmouth	Unknown	NT
TS07-0358	A. americanum	nymph	fed	Monmouth	Freehold	2007-07-16	Human	C0-9	M	UppTorso	Home	Freehold	Monmouth	Unknown	NT
TS07-0359	D. variabilis	male	flat	Monmouth	Wall	2007-07-17	Human	C30-39	M	NP	Unknown	Unknown	Monmouth	Recreation	NT
TS07-0360	A. americanum	male	flat	Monmouth	Freehold	2007-07-17	Human	C30-39	M	NP	Unknown	Unknown	Monmouth	Recreation	NT
TS07-0361	A. americanum	male	flat	Monmouth	Freehold	2007-07-17	Human	C30-39	M	NP	Unknown	Unknown	Monmouth	Recreation	NT
TS07-0362	A. americanum	male	flat	Monmouth	Freehold	2007-07-17	Human	C30-39	M	NP	Unknown	Unknown	Monmouth	Recreation	NT
TS07-0363	A. americanum	female	flat	Monmouth	Freehold	2007-07-17	Human	C30-39	M	NP	Unknown	Unknown	Monmouth	Recreation	NT
TS07-0364	A. americanum	nymph	fed	Monmouth	Lincroft	2007-07-17	Human	C0-9	M	Head	Unknown	Unknown	Monmouth	Unknown	NT
TS07-0366	I. scapularis	larva	fed	Monmouth	Red Bank	2007-07-19	Human	C30-39	F	LowTorso	Park	Unknown	Monmouth	Recreation	NT
TS07-0367	D. variabilis	female	fed	Monmouth	Spring Lake	2007-07-20	Human	C0-9	F	Head	Unknown	Spring Lake	Monmouth	Unknown	NT
TS07-0368	D. variabilis	female	fed	Monmouth	Spring Lake	2007-07-20	Human	C0-9	F	Head	Unknown	Spring Lake	Monmouth	Unknown	NT
TS07-0369	I. scapularis	nymph	fed	Monmouth	Wall	2007-07-23	Human	C0-9	F	UppTorso	Home	Wall	Monmouth	Recreation	Positive
TS07-0370	A. americanum	male	flat	Monmouth	Freehold	2007-07-24	Human	C40-49	F	UppTorso	Unknown	Unknown	Monmouth	Unknown	NT
TS07-0372	A. americanum	nymph	flat	Monmouth	Marlboro	2007-07-24	Human	C0-9	M	LowTorso	Unknown	Unknown	Monmouth	Recreation	NT
TS07-0373	A. americanum	female	flat	Monmouth	Fair Haven	2007-07-26	Human	C10-19	F	UppTorso	Park	Colts Neck	Monmouth	Recreation	NT
TS07-0375	A. americanum	nymph	flat	Monmouth	Red Bank	2007-07-27	Human	C30-39	M	LowTorso	Other	Unknown	Monmouth	Unknown	NT
TS07-0376	A. americanum	female	fed	Monmouth	Millstone	2007-07-27	Human	C50-59	M	NP	Home	Millstone	Monmouth	Yard Work	NT
TS07-0377	A. americanum	female	flat	Monmouth	Freehold	2007-07-30	Human	C0-9	F	Head	Park	Unknown	Monmouth	Recreation	NT
TS07-0378	D. variabilis	female	fed	Monmouth	Howell	2007-07-30	Human	C60-69	M	Head	Unknown	Unknown	Monmouth	Unknown	NT
TS07-0380	A. americanum	nymph	flat	Monmouth	West Long Branch	2007-08-03	Human	C0-9	M	LowTorso	Park	Howell	Monmouth	Recreation	NT
TS07-0381	A. americanum	nymph	fed	Monmouth	Howell	2007-08-01	Human	C0-9	M	LowTorso	Home	Howell	Monmouth	Other	NT
TS07-0382	I. scapularis	nymph	flat	Monmouth	Colts Neck	2007-08-01	Human	C0-9	F	LowTorso	Park	Colts Neck	Monmouth	Recreation	Negative
TS07-0383	D. variabilis	female	fed	Monmouth	Middletown	2007-08-06	Human	C0-9	M	Head	Other	Colts Neck	Monmouth	Recreation	NT
TS07-0384	I. scapularis	nymph	fed	Monmouth	Middletown	2007-08-08	Human	C10-19	M	LowTorso	Home	Middletown	Monmouth	Recreation	Negative
TS07-0385	I. scapularis	larva	flat	Monmouth	Colts Neck	2007-08-08	Human	C0-9	F	NP	School	Colts Neck	Monmouth	Unknown	NT
TS07-0386	I. scapularis	nymph	fed	Monmouth	Atlantic Highlands	2007-08-08	Human	C20-29	M	Arms	Other	Unknown	Monmouth	Employment	Negative
TS07-0387	A. americanum	larva	fed	Monmouth	Freehold	2007-08-13	Human	C40-49	M	UppTorso	Unknown	Unknown	Monmouth	Unknown	NT
TS07-0388	I. scapularis	larva	flat	Monmouth	Ocean	2007-08-13	Human	C50-59	F	LowTorso	Home	Ocean	Monmouth	Yard Work	NT
TS07-0389	A. americanum	larva	flat	Monmouth	Freehold	2007-08-15	Human	C10-19	M	LowTorso	Other	Millstone	Monmouth	Recreation	NT
TS07-0390	A. americanum	nymph	flat	Monmouth	Howell	2007-08-06	Human	C40-49	M	LowTorso	Home	Howell	Monmouth	Recreation	NT
TS07-0391	I. scapularis	larva	flat	Monmouth	Holmdel	2007-08-19	Human	C30-39	F	Legs	Unknown	Unknown	Monmouth	Recreation	NT
TS07-0392	D. variabilis	female	fed	Monmouth	Wall	2007-08-19	Human	C30-39	F	UppTorso	Home	Wall	Monmouth	Yard Work	NT
TS07-0394	I. scapularis	nymph	fed	Monmouth	Middletown	2007-08-25	Human	C10-19	F	LowTorso	Park	Middletown	Monmouth	Recreation	Positive
TS07-0395	I. scapularis	larva	flat	Monmouth	Farmingdale	2007-08-27	Human	C0-9	F	Head	Park	Wall	Monmouth	Recreation	NT
TS07-0396	A. americanum	nymph	flat	Monmouth	Farmingdale	2007-08-27	Human	C0-9	F	LowTorso	Park	Wall	Monmouth	Recreation	NT
TS07-0397	I. scapularis	nymph	fed	Monmouth	Wall	2007-08-26	Human	C60-69	F	Legs	Home	Wall	Monmouth	Yard Work	Negative
TS07-0398	A. americanum	larva	flat	Monmouth	NA	2007-08-28	Human	C0-9	F	Head	Unknown	Unknown	Monmouth	Unknown	NT
TS07-0399	I. scapularis	nymph	fed	Monmouth	NA	2007-08-29	Human	C0-9	F	Head	Other	Wall	Monmouth	Recreation	Positive
TS07-0400	A. americanum	nymph	fed	Monmouth	Holmdel	2007-09-04	Human	C50-59	F	NP	Home	Holmdel	Monmouth	Other	NT
TS07-0402	I. scapularis	nymph	fed	Monmouth	NA	2007-08-29	Human	C0-9	F	Head	Unknown	Unknown	Monmouth	Yard Work	Positive
TS07-0403	A. americanum	larva	fed	Monmouth	Tinton Falls	2007-09-09	Human	C60-69	F	LowTorso/Legs	Other	Tinton Falls	Monmouth	Other	NT
TS07-0404	A. americanum	larva	fed	Monmouth	Tinton Falls	2007-09-09	Human	C60-69	F	LowTorso/Legs	Other	Tinton Falls	Monmouth	Other	NT
TS07-0405	A. americanum	larva	fed	Monmouth	Tinton Falls	2007-09-09	Human	C60-69	F	LowTorso/Legs	Other	Tinton Falls	Monmouth	Other	NT
TS07-0406	A. americanum	larva	fed	Monmouth	Tinton Falls	2007-09-09	Human	C60-69	F	LowTorso/Legs	Other	Tinton Falls	Monmouth	Other	NT
TS07-0407	A. americanum	larva	fed	Monmouth	Tinton Falls	2007-09-09	Human	C60-69	F	LowTorso/Legs	Other	Tinton Falls	Monmouth	Other	NT
TS07-0408	A. americanum	larva	fed	Monmouth	Tinton Falls	2007-09-09	Human	C60-69	F	LowTorso/Legs	Other	Tinton Falls	Monmouth	Other	NT
TS07-0409	A. americanum	larva	fed	Monmouth	Tinton Falls	2007-09-09	Human	C60-69	F	LowTorso/Legs	Other	Tinton Falls	Monmouth	Other	NT
TS07-0410	A. americanum	larva	fed	Monmouth	Tinton Falls	2007-09-09	Human	C60-69	F	LowTorso/Legs	Other	Tinton Falls	Monmouth	Other	NT
TS07-0411	A. americanum	larva	fed	Monmouth	Tinton Falls	2007-09-09	Human	C60-69	F	LowTorso/Legs	Other	Tinton Falls	Monmouth	Other	NT
TS07-0412	A. americanum	larva	fed	Monmouth	Tinton Falls	2007-09-09	Human	C60-69	F	LowTorso/Legs	Other	Tinton Falls	Monmouth	Other	NT
TS07-0413	A. americanum	larva	fed	Monmouth	Tinton Falls	2007-09-09	Human	C60-69	F	LowTorso/Legs	Other	Tinton Falls	Monmouth	Other	NT
TS07-0414	A. americanum	larva	fed	Monmouth	Tinton Falls	2007-09-09	Human	C60-69	F	LowTorso/Legs	Other	Tinton Falls	Monmouth	Other	NT
TS07-0415	A. americanum	larva	fed	Monmouth	Tinton Falls	2007-09-09	Human	C60-69	F	LowTorso/Legs	Other	Tinton Falls	Monmouth	Other	NT
TS07-0416	A. americanum	larva	fed	Monmouth	Tinton Falls	2007-09-09	Human	C60-69	F	LowTorso/Legs	Other	Tinton Falls	Monmouth	Other	NT
TS07-0418	I. scapularis	nymph	fed	Monmouth	Millstone	2007-09-16	Human	C40-49	F	Legs	Home	Millstone	Monmouth	Yard Work	Negative
TS07-0421	I. scapularis	nymph	fed	Monmouth	Atlantic Highlands	2007-09-23	Human	C0-9	M	Head	Home	Atlantic Highlands	Monmouth	Other	Negative
TS07-0422	A. americanum	nymph	flat	Monmouth	Freehold	2007-09-25	Human	C0-9	M	LowTorso	Home	Freehold	Monmouth	Recreation	NT
TS07-0423	A. americanum	larva	fed	Monmouth	NA	2007-10-03	Human	C0-9	M	LowTorso	Unknown	Unknown	Monmouth	Unknown	NT
TS07-0424	I. scapularis	nymph	flat	Monmouth	Middletown	2007-10-03	Human	C0-9	M	LowTorso	School	Unknown	Monmouth	Unknown	Negative
TS07-0425	I. scapularis	nymph	flat	Monmouth	Millstone	2007-10-03	Human	C0-9	M	Legs	School	Millstone	Monmouth	Other	Negative
TS07-0426	I. scapularis	nymph	flat	Monmouth	Wall	2007-10-02	Human	C0-9	F	UppTorso	School	Wall	Monmouth	Recreation	Negative
TS07-0427	I. scapularis	nymph	fed	Monmouth	Marlboro	2007-09-28	Human	C0-9	M	LowTorso	Unknown	Unknown	Monmouth	Recreation	Negative
TS07-0428	I. scapularis	nymph	fed	Monmouth	NA	2007-10-06	Human	C0-9	F	Head	Unknown	Unknown	Monmouth	Unknown	Negative
TS07-0429	I. scapularis	nymph	fed	Monmouth	Allentown	2007-10-04	Human	C10-19	M	UppTorso	Park	Unknown	Monmouth	Recreation	Negative
TS07-0430	I. scapularis	female	fed	Monmouth	Wall	2007-10-16	DOG	C0-9	M	Head	Park	Wall	Monmouth	Recreation	Negative
TS07-0431	I. scapularis	female	fed	Monmouth	Wall	2007-10-17	DOG	C0-9	M	Head	Park	Wall	Monmouth	Recreation	Negative
TS07-0432	I. scapularis	female	fed	Monmouth	Marlboro	2007-10-16	Human	C40-49	F	LowTorso	Unknown	Unknown	Monmouth	Recreation	Negative
TS07-0433	I. scapularis	female	flat	Monmouth	Rumson	2007-10-19	Human	C60-69	M	UppTorso	Home	Rumson	Monmouth	Yard Work	Positive
TS07-0434	I. scapularis	female	flat	Monmouth	Freehold	2007-10-18	Human	C0-9	F	Head	Home	Freehold	Monmouth	Other	Negative
TS07-0435	I. scapularis	female	fed	Monmouth	Middletown	2007-10-18	Human	C0-9	F	UppTorso	Park	Middletown	Monmouth	Recreation	Positive
TS07-0436	I. scapularis	female	flat	Monmouth	NA	2007-10-20	Human	C10-19	M	UppTorso	Unknown	Unknown	Monmouth	Recreation	Positive
TS07-0437	I. scapularis	female	flat	Monmouth	NA	2007-10-23	Human	C70-79	M	Arms	Unknown	Unknown	Monmouth	Recreation	Positive
TS07-0438	I. scapularis	nymph	flat	Monmouth	Manasquan	2007-10-22	Human	C0-9	M	Head	Other	Manasquan	Monmouth	Recreation	Negative
TS07-0439	I. scapularis	female	flat	Monmouth	Freehold	2007-10-21	Human	C50-59	F	Head	Home	Freehold	Monmouth	Yard Work	Negative
TS07-0440	I. scapularis	female	flat	Monmouth	Middletown	2007-10-23	Human	C70-79	F	UppTorso	Unknown	Unknown	Monmouth	Unknown	Negative
TS07-0441	I. scapularis	female	flat	Mercer	Hamilton Township	2007-10-25	Human	C60-69	M	UppTorso	Unknown	Unknown	Monmouth	Employment	Negative
TS07-0442	I. scapularis	female	fed	Mercer	Hamilton Township	2007-10-25	Human	C60-69	M	UppTorso	Unknown	Unknown	Monmouth	Employment	Positive
TS07-0443	I. scapularis	nymph	flat	Monmouth	Middletown	2007-10-15	Human	C0-9	F	LowTorso	Home	Wall	Monmouth	Recreation	Negative
TS07-0445	I. scapularis	female	flat	Monmouth	Neptune	2007-10-29	Human	C0-9	F	Head	Park	Neptune	Monmouth	Other	Positive
TS07-0446	I. scapularis	female	flat	Monmouth	Middletown	2007-10-30	Human	C0-9	M	LowTorso	Park	Middletown	Monmouth	Recreation	Negative
TS07-0447	I. scapularis	nymph	fed	Monmouth	NA	2007-10-31	Human	C0-9	F	Head	Unknown	Unknown	Monmouth	Unknown	Negative
TS07-0448	I. scapularis	female	flat	Monmouth	NA	2007-10-29	Human	C50-59	M	UppTorso	Unknown	Unknown	Monmouth	Unknown	Negative
TS07-0449	I. scapularis	female	fed	Monmouth	Howell	2007-11-02	Human	C40-49	M	Arms	Park	Howell	Monmouth	Recreation	Negative
TS07-0450	I. scapularis	female	fed	Monmouth	Colts Neck	2007-10-31	DOG	C0-9	M	NP	Home	Colts Neck	Monmouth	Recreation	Negative
TS07-0451	I. scapularis	female	flat	Monmouth	Wall	2007-11-01	Human	C0-9	F	Arms	Unknown	Wall	Monmouth	Unknown	Negative
TS07-0452	I. scapularis	female	flat	Monmouth	Lincroft	2007-11-05	Human	C50-59	F	UppTorso	Home	Lincroft	Monmouth	Recreation	Positive
TS07-0453	I. scapularis	male	flat	Monmouth	Lincroft	2007-11-04	Human	C0-9	M	UppTorso	Park	Lincroft	Monmouth	Other	NT
TS07-0454	I. scapularis	female	flat	Monmouth	Holmdel	2007-11-01	Human	C0-9	M	UppTorso	Home	Holmdel	Monmouth	Recreation	Negative
TS07-0455	I. scapularis	female	flat	Monmouth	Tinton Falls	2007-11-02	Human	C0-9	F	Arms	School	Tinton Falls	Monmouth	Recreation	Negative
TS07-0456	I. scapularis	female	fed	Monmouth	Millstone	2007-11-05	Unknown	NP	np	NP	Home	Millstone	Monmouth	Other	Positive
TS07-0457	I. scapularis	female	flat	Monmouth	Colts Neck	2007-11-03	Human	C30-39	M	LowTorso	Home	Colts Neck	Monmouth	Yard Work	Negative
TS07-0458	I. scapularis	female	flat	Monmouth	Holmdel	2007-11-06	Human	C50-59	M	Legs	Home	Holmdel	Monmouth	Other	Negative
TS07-0459	I. scapularis	female	fed	Monmouth	Roosevelt	2007-11-08	DOG	C0-9	M	NP	Home	Roosevelt	Monmouth	Recreation	Negative
TS07-0460	I. scapularis	female	fed	Monmouth	Middletown	2007-11-08	Human	C0-9	M	Head	Park	Middletown	Monmouth	Recreation	Negative
TS07-0461	I. scapularis	female	fed	Monmouth	Howell	2007-11-08	Human	C0-9	M	Legs	Home	Howell	Monmouth	Recreation	Negative
TS07-0462	I. scapularis	female	flat	Monmouth	Little Silver	2007-11-12	Human	C0-9	M	Head	Home	Little Silver	Monmouth	Recreation	Positive
TS07-0463	I. scapularis	female	fed	Monmouth	Middletown	2007-11-10	Human	C0-9	M	Head	Home	Middletown	Monmouth	Recreation	Negative
TS07-0464	I. scapularis	female	flat	Monmouth	Wall	2007-11-12	Human	C0-9	M	Legs	School	Wall	Monmouth	Recreation	Negative
TS07-0465	I. scapularis	female	flat	Monmouth	NA	2007-11-15	Human	C0-9	F	Head	Unknown	Unknown	Monmouth	Unknown	Positive
TS07-0466	I. scapularis	female	fed	Monmouth	NA	2007-11-15	Human	C0-9	F	Head	Unknown	Unknown	Monmouth	Unknown	Negative
TS07-0467	I. scapularis	female	flat	Monmouth	Atlantic Highlands	2007-11-14	Human	C0-9	F	Arms	Home	Atlantic Highlands	Monmouth	Recreation	Negative
TS07-0468	I. scapularis	female	flat	Monmouth	Fair Haven	2007-11-13	Human	C0-9	M	Head	School	Fair Haven	Monmouth	Recreation	Positive
TS07-0469	I. scapularis	female	flat	Monmouth	Shrewsbury	2007-11-16	Human	C0-9	F	Head	Home	Shrewsbury	Monmouth	Recreation	Negative
TS07-0470	I. scapularis	female	fed	Monmouth	Red Bank	2007-11-20	Human	C0-9	M	LowTorso	Home	Red Bank	Monmouth	Recreation	Negative
TS07-0471	I. scapularis	female	flat	Monmouth	Fair Haven	2007-11-16	Human	C0-9	M	UppTorso	Home	Fair Haven	Monmouth	Recreation	Negative
TS07-0472	I. scapularis	female	fed	Monmouth	Wall	2007-11-24	Human	C0-9	M	Head	Home	Wall	Monmouth	Recreation	Positive
TS07-0473	I. scapularis	female	flat	Monmouth	Wall	2007-11-23	Human	C0-9	M	UppTorso	Home	Wall	Monmouth	Recreation	Positive
TS07-0474	I. scapularis	female	flat	Monmouth	Wall	2007-11-22	Human	C0-9	M	UppTorso	School	Wall	Monmouth	Recreation	Positive
TS07-0476	I. scapularis	female	fed	Monmouth	CommEmp	2007-11-29	DOG	NP	np	NP	Unknown	Unknown	Monmouth	Unknown	Negative
TS07-0477	I. scapularis	female	flat	Monmouth	Marlboro	2007-11-29	Human	C40-49	M	LowTorso	Unknown	Unknown	Monmouth	Employment	Positive
TS07-0478	I. scapularis	female	fed	Monmouth	Englishtown	2007-12-04	Human	C40-49	F	UppTorso	Home	Englishtown	Monmouth	Recreation	Negative
TS07-0479	I. scapularis	female	flat	Monmouth	NA	2007-12-05	Human	C0-9	F	Arms	Unknown	Unknown	Monmouth	Unknown	Positive
TS07-0480	I. scapularis	nymph	flat	Monmouth	Tinton Falls	2007-12-17	Human	C40-49	F	Legs	Home	Tinton Falls	Monmouth	Recreation	Negative
TS08-0001	I. scapularis	female	flat	Monmouth	Rumson	2008-01-07	Human	C40-49	M	Arms	Park	Middletown	Monmouth	Recreation	Positive
TS08-0002	I. scapularis	female	flat	Monmouth	Rumson	2008-01-07	Human	C40-49	F	Legs	Park	Middletown	Monmouth	Recreation	Negative
TS08-0003	I. scapularis	female	flat	Monmouth	Middletown	2008-01-07	Human	C10-19	M	Head	Other	Middletown	Monmouth	Other	Positive
TS08-0004	I. scapularis	female	flat	Monmouth	Eatontown	2008-01-09	Human	C0-9	F	LowTorso	School	Eatontown	Monmouth	Walking	Positive
TS08-0005	I. scapularis	female	flat	Monmouth	Little Silver	2008-01-10	Human	C0-9	M	Head	Park	Little Silver	Monmouth	Recreation	Negative
TS08-0006	I. scapularis	female	flat	Monmouth	Middletown	2008-01-10	Human	C0-9	M	Head	Home	Middletown	Monmouth	Recreation	Negative
TS08-0007	I. scapularis	female	flat	Monmouth	Atlantic Highlands	2008-01-15	Human	C50-59	M	Arms	Home	Atlantic Highlands	Monmouth	Yard Work	Negative
TS08-0009	I. scapularis	female	flat	Monmouth	Eatontown	2008-01-14	Human	C30-39	M	Legs	Other	Eatontown	Monmouth	Employment	Negative
TS08-0011	I. scapularis	female	flat	Monmouth	Hazlet	2008-01-14	Human	C40-49	F	LowTorso	Park	Colts Neck	Monmouth	Recreation	Positive
TS08-0012	I. scapularis	female	flat	Monmouth	Allenhurst	2008-01-17	Human	NP	F	NP	Other	Lincroft	Monmouth	Employment	Negative
TS08-0013	I. scapularis	female	fed	Monmouth	Ocean	2008-01-18	Human	C10-19	M	Head	Home	Ocean	Monmouth	Recreation	Negative
TS08-0014	I. scapularis	female	fed	Monmouth	Manalapan	2008-01-23	Human	C70-79	F	Arms	Home	Manalapan	Monmouth	Unknown	Negative
TS08-0015	I. scapularis	female	fed	Monmouth	Manalapan	2008-01-23	Human	C0-9	F	Head	Home	Manalapan	Monmouth	Unknown	Negative
TS08-0016	I. scapularis	female	flat	Monmouth	Rumson	2008-02-04	Human	C0-9	M	Legs	Park	Middletown	Monmouth	Recreation	Negative
TS08-0017	I. scapularis	female	fed	Monmouth	Middletown	2008-02-06	Human	C60-69	M	UppTorso	Unknown	Middletown	Monmouth	Unknown	Negative
TS08-0018	I. scapularis	female	flat	Monmouth	Roosevelt	2008-02-07	DOG	C0-9	M	Head	Home	Roosevelt	Monmouth	Walking dog	Negative
TS08-0019	I. scapularis	female	flat	Monmouth	Colts Neck	2008-02-08	Human	C50-59	M	LowTorso	Other	Colts Neck	Monmouth	Walking	Negative
TS08-0021	I. scapularis	female	fed	Monmouth	Manalapan	2008-02-14	Human	C0-9	M	Head	Park/Home	Manalapan	Monmouth	Recreation	Negative
TS08-0022	I. scapularis	female	flat	Monmouth	Hazlet	2008-02-19	Human	C50-59	M	UppTorso	Other	Hazlet	Monmouth	Recreation	Positive
TS08-0023	I. scapularis	female	fed	Monmouth	Little Silver	2008-02-25	Human	NP	np	NP	Home	Little Silver	Monmouth	Unknown	Negative
TS08-0024	I. scapularis	female	flat	Monmouth	Middletown	2008-03-05	Human	C10-19	M	Arms	Home	Middletown	Monmouth	Recreation	Negative
TS08-0025	I. scapularis	male	flat	Monmouth	Colts Neck	2008-03-03	Human	C0-9	F	Head	Home	Colts Neck	Monmouth	Unknown	NT
TS08-0026	I. scapularis	female	flat	Monmouth	Wall	2008-03-06	Human	C50-59	F	Legs	Unknown	Unknown	Monmouth	Unknown	Negative
TS08-0027	I. scapularis	female	flat	Monmouth	Middletown	2008-03-06	Human	C0-9	M	UppTorso	Unknown	Middletown	Monmouth	Recreation	Negative
TS08-0028	I. scapularis	female	flat	Monmouth	Neptune	2008-03-10	Human	C30-39	M	Arms	Other	Holmdel	Monmouth	Employment	Positive
TS08-0029	I. scapularis	female	fed	Monmouth	Marlboro	2008-03-10	Human	C0-9	M	Head	Home	Marlboro	Monmouth	Yard Work	Negative
TS08-0031	I. scapularis	female	flat	Monmouth	Holmdel	2008-03-18	Human	C10-19	M	UppTorso	Home	Holmdel	Monmouth	Recreation	Positive
TS08-0032	I. scapularis	female	flat	Monmouth	Manasquan	2008-03-11	Human	C40-49	M	LowTorso	Other	Neptune	Monmouth	Employment	Negative
TS08-0033	I. scapularis	female	fed	Monmouth	Rumson	2008-03-11	Human	C0-9	F	Head	Unknown	Unknown	Monmouth	Recreation	Negative
TS08-0034	I. scapularis	female	flat	Monmouth	Hazlet	2008-03-11	Human	C30-39	F	LowTorso	Unknown	Unknown	Monmouth	Unknown	Positive
TS08-0035	I. scapularis	female	fed	Monmouth	Ocean	2008-03-20	DOG	C0-9	F	Head	Park	Lincroft	Monmouth	Recreation	Positive
TS08-0036	I. scapularis	female	flat	Monmouth	Spring Lake	2008-03-21	Human	C10-19	M	Head	Home	Wall	Monmouth	Recreation	Positive
TS08-0037	I. scapularis	female	flat	Monmouth	Manalapan	2008-03-25	Human	C10-19	F	Head	Home	Manalapan	Monmouth	Recreation	Negative
TS08-0039	I. scapularis	female	flat	Monmouth	Colts Neck	2008-03-27	Human	C0-9	M	Head	Home	Colts Neck	Monmouth	Recreation	Negative
TS08-0040	I. scapularis	female	fed	Monmouth	Red Bank	2008-03-31	Human	C0-9	F	Head	Unknown	Unknown	Monmouth	Recreation	Negative
TS08-0041	I. scapularis	female	flat	Monmouth	Marlboro	2008-03-28	Human	C10-19	F	Legs	Other	Marlboro	Monmouth	Recreation	Positive
TS08-0042	I. scapularis	female	flat	Monmouth	Atlantic Highlands	2008-03-31	Human	C0-9	M	UppTorso	Home	Atlantic Highlands	Monmouth	Recreation	Positive
TS08-0044	I. scapularis	female	flat	Monmouth	Manasquan	2008-04-03	Human	C50-59	F	Legs	Park	Manasquan	Monmouth	Other	Negative
TS08-0045	A. americanum	female	flat	Monmouth	Eatontown	2008-04-08	Human	C10-19	M	UppTorso	Other	Howell	Monmouth	Recreation	NT
TS08-0046	A. americanum	male	flat	Monmouth	Howell	2008-04-08	Human	C0-9	F	Head	Home	Howell	Monmouth	Unknown	NT
TS08-0047	I. scapularis	female	fed	Monmouth	Middletown	2008-04-08	Human	C0-9	F	Head	Home	Middletown	Monmouth	Recreation	Positive
TS08-0048	I. scapularis	female	fed	Monmouth	Marlboro	2008-04-07	DOG	C0-9	M	NP	Home	Marlboro	Monmouth	Other	Negative
TS08-0049	I. scapularis	female	flat	Monmouth	Middletown	2008-04-07	Human	C0-9	M	UppTorso	Home	Middletown	Monmouth	Recreation	Negative
TS08-0050	I. scapularis	female	flat	Monmouth	Rumson	2008-04-10	Human	C0-9	M	Head	Home	Rumson	Monmouth	Recreation	Negative
TS08-0051	I. scapularis	female	fed	Monmouth	Farmingdale	2008-04-09	Human	C20-29	F	UppTorso	Home	Farmingdale	Monmouth	Yard Work	Negative
TS08-0052	I. scapularis	female	flat	Monmouth	Farmingdale	2008-04-09	Human	C20-29	F	UppTorso	Home	Farmingdale	Monmouth	Yard Work	Negative
TS08-0053	I. scapularis	female	flat	Monmouth	Howell	2008-04-09	Human	C10-19	M	Head	Park	np	Monmouth	Recreation	Positive
TS08-0054	I. scapularis	female	flat	Monmouth	Howell	2008-04-09	Human	C10-19	M	Head	Park	np	Monmouth	Recreation	Negative
TS08-0059	I. scapularis	female	fed	Monmouth	Middletown	2008-04-14	Human	C0-9	F	Head	Home	Middletown	Monmouth	Yard Work	Negative
TS08-0061	I. scapularis	female	flat	Monmouth	Ocean	2008-04-14	Human	C0-9	F	Head	School	Ocean	Monmouth	Recreation	Positive
TS08-0062	A. americanum	male	flat	Monmouth	Wall	2008-04-15	Human	C0-9	M	UppTorso	Home	Wall	Monmouth	Recreation	NT
TS08-0063	A. americanum	nymph	flat	Monmouth	Howell	2008-04-15	Human	C70-79	M	Arms	Home	Howell	Monmouth	Yard Work	NT
TS08-0065	I. scapularis	female	flat	Monmouth	Marlboro	2008-04-17	Human	C30-39	F	LowTorso	Park	Marlboro	Monmouth	Recreation	Positive
TS08-0066	I. scapularis	female	flat	Monmouth	Marlboro	2008-04-17	Human	C0-9	M	UppTorso	School	Marlboro	Monmouth	Recreation	Positive
TS08-0068	A. americanum	male	flat	Monmouth	Wall	2008-04-16	Human	C0-9	M	LowTorso	Home	Wall	Monmouth	Recreation	NT
TS08-0069	A. americanum	nymph	fed	Monmouth	Rumson	2008-04-17	Human	C0-9	M	Head	Other	Farmingdale	Monmouth	Recreation	NT
TS08-0071	A. americanum	female	flat	Monmouth	Rumson	2008-04-17	Human	C40-49	M	LowTorso	Park	Farmingdale	Monmouth	Recreation	NT
TS08-0080	I. scapularis	female	fed	Monmouth	Tinton Falls	2008-04-18	Human	C0-9	F	Head	School	Lincroft	Monmouth	Recreation	Negative
TS08-0081	A. americanum	male	flat	Monmouth	Manasquan	2008-04-18	Human	C10-19	M	Legs	Park	Neptune	Monmouth	Recreation	NT
TS08-0083	D. variabilis	male	flat	Monmouth	Ocean	2008-04-21	Human	C30-39	F	Head	Other	Rumson	Monmouth	Recreation	NT
TS08-0084	I. scapularis	female	flat	Monmouth	Manalapan	2008-04-21	Human	C0-9	M	UppTorso	Other	Manalapan	Monmouth	Recreation	Positive
TS08-0085	I. scapularis	female	fed	Monmouth	Freehold	2008-04-21	Human	C70-79	F	UppTorso	Home	Freehold	Monmouth	Yard Work	Negative
TS08-0086	I. scapularis	female	flat	Monmouth	Tinton Falls	2008-04-21	Human	C40-49	F	LowTorso	Home	Tinton Falls	Monmouth	Recreation	Positive
TS08-0088	D. variabilis	male	flat	Monmouth	Holmdel	2008-04-23	Human	C10-19	F	Head	School	Holmdel	Monmouth	Recreation	NT
TS08-0089	A. americanum	nymph	fed	Monmouth	Wall	2008-04-23	Human	C50-59	F	LowTorso	Home	Neptune	Monmouth	Yard Work	NT
TS08-0090	A. americanum	nymph	fed	Monmouth	Belmar	2008-04-23	Human	C20-29	M	Legs	Home	Belmar	Monmouth	Yard Work	NT
TS08-0091	D. variabilis	female	flat	Monmouth	Marlboro	2008-04-23	DOG	C0-9	M	Head	Other	Marlboro	Monmouth		NT
TS08-0092	A. americanum	nymph	fed	Monmouth	Eatontown	2008-04-22	Human	C60-69	F	UppTorso	Park	Freehold	Monmouth	Recreation	NT
TS08-0093	D. variabilis	female	flat	Monmouth	Little Silver	2008-04-25	Human	C0-9	F	Head	Other	Unknown	Monmouth	Recreation	NT
TS08-0094	A. americanum	nymph	fed	Monmouth	Freehold	2008-04-24	Human	C10-19	F	NP	Unknown	Unknown	Monmouth	Unknown	NT
TS08-0095	D. variabilis	male	flat	Monmouth	Hazlet	2008-04-24	Human	C0-9	F	NP	Unknown	Unknown	Monmouth	Unknown	NT
TS08-0096	A. americanum	male	flat	Monmouth	Hazlet	2008-04-24	Human	C40-49	M	NP	Unknown	Unknown	Monmouth	Unknown	NT
TS08-0097	D. variabilis	female	fed	Monmouth	Red Bank	2008-04-24	Human	C0-9	F	UppTorso	Park	Middletown	Monmouth	Recreation	NT
TS08-0098	I. scapularis	nymph	fed	Monmouth	Union Beach	2008-04-24	Human	C0-9	M	Arms	Home	Union Beach	Monmouth	Recreation	Positive
TS08-0099	D. variabilis	male	flat	Monmouth	Hazlet	2008-04-24	Human	C0-9	F	Head	Unknown	Unknown	Monmouth	Recreation	NT
TS08-0100	A. americanum	male	flat	Monmouth	Tinton Falls	2008-04-25	Human	C0-9	M	Arms	Home	Tinton Falls	Monmouth	Recreation	NT
TS08-0101	D. variabilis	male	flat	Monmouth	Freehold	2008-04-25	Human	C0-9	F	UppTorso	School	Howell	Monmouth	Recreation	NT
TS08-0102	A. americanum	nymph	flat	Monmouth	Shrewsbury	2008-04-28	Human	C10-19	M	LowTorso	Park	Freehold	Monmouth	Recreation	NT
TS08-0103	D. variabilis	female	flat	Monmouth	Little Silver	2008-04-28	Human	C0-9	M	Head	Unknown	Unknown	Monmouth	Recreation	NT
TS08-0104	D. variabilis	male	flat	Monmouth	Little Silver	2008-04-28	Human	C30-39	M	Legs	Home	Little Silver	Monmouth	Yard Work	NT
TS08-0106	I. scapularis	female	fed	Monmouth	Manalapan	2008-04-28	Human	C0-9	F	Head	Home	Manalapan	Monmouth	Recreation	Negative
TS08-0107	I. scapularis	female	flat	Monmouth	Colts Neck	2008-04-28	Human	C10-19	M	NP	Unknown	Unknown	Monmouth	Unknown	Positive
TS08-0108	A. americanum	nymph	fed	Monmouth	Howell	2008-04-28	Human	C30-39	F	UppTorso	Home	Howell	Monmouth	Other	NT
TS08-0109	A. americanum	nymph	flat	Monmouth	West Long Branch	2008-04-28	Human	C0-9	F	Head	Unknown	Unknown	Monmouth	Unknown	NT
TS08-0110	I. scapularis	female	flat	Monmouth	Marlboro	2008-04-28	Human	C10-19	M	Arms	Unknown	Unknown	Monmouth	Recreation	Positive
TS08-0111	D. variabilis	male	flat	Monmouth	Little Silver	2008-04-28	Human	C0-9	M	Head	Home	Little Silver	Monmouth	Recreation	NT
TS08-0112	I. scapularis	female	flat	Monmouth	Rumson	2008-04-28	Human	C0-9	M	Head	Park	Rumson	Monmouth	Recreation	Negative
TS08-0113	D. variabilis	female	fed	Monmouth	Middletown	2008-04-29	Human	C0-9	M	Head	Park	Holmdel	Monmouth	Recreation	NT
TS08-0116	D. variabilis	male	flat	Monmouth	Howell	2008-04-29	Human	C20-29	F	Head	Unknown	Unknown	Monmouth	Other	NT
TS08-0117	I. scapularis	female	flat	Monmouth	Freehold	2008-04-29	Human	C10-19	M	LowTorso	School	Freehold	Monmouth	Other	Negative
TS08-0118	I. scapularis	female	flat	Monmouth	Manalapan	2008-04-29	Human	C30-39	F	UppTorso	Park	Manalapan	Monmouth	Recreation	Negative
TS08-0120	I. scapularis	female	flat	Monmouth	Manalapan	2008-04-29	Human	C40-49	M	LowTorso	Home	Manalapan	Monmouth	Yard Work	Negative
TS08-0123	D. variabilis	female	flat	Monmouth	Rumson	2008-05-01	Human	C70-79	F	Head	Home	Rumson	Monmouth	Yard Work	NT
TS08-0125	D. variabilis	male	flat	Monmouth	Oceanport	2008-05-01	Human	C10-19	M	Head	School	Oceanport	Monmouth	Recreation	NT
TS08-0127	I. scapularis	female	flat	Monmouth	Marlboro	2008-05-01	Human	C10-19	F	LowTorso	Park	Marlboro	Monmouth	Recreation	Positive
TS08-0128	I. scapularis	female	flat	Monmouth	Colts Neck	2008-05-02	Human	C50-59	M	UppTorso	Home	Colts Neck	Monmouth	Yard Work	Negative
TS08-0129	D. variabilis	female	flat	Monmouth	Middletown	2008-05-02	Human	C30-39	F	Head	Home	Middletown	Monmouth	Unknown	NT
TS08-0130	I. scapularis	female	flat	Monmouth	Holmdel	2008-05-02	Human	C0-9	M	Head	Home	Holmdel	Monmouth	Recreation	Positive
TS08-0131	I. scapularis	female	fed	Monmouth	Freehold	2005-05-05	Human	C0-9	F	Head	Home	Freehold	Monmouth	Unknown	Negative
TS08-0132	I. scapularis	female	flat	Monmouth	Marlboro	2008-05-06	Human	C0-9	F	UppTorso	Park	Marlboro	Monmouth	Recreation	Positive
TS08-0133	I. scapularis	female	flat	Monmouth	Lincroft	2008-05-06	Human	C0-9	M	LowTorso	Park	Middletown	Monmouth	Recreation	Negative
TS08-0134	D. variabilis	female	flat	Monmouth	Monmouth Beach	2008-05-06	Human	C0-9	F	UppTorso	Park	Monmouth Beach	Monmouth	Recreation	NT
TS08-0135	D. variabilis	female	fed	Monmouth	Marlboro	2008-05-05	Human	C0-9	F	Head	Home	Marlboro	Monmouth	Recreation	NT
TS08-0136	D. variabilis	female	fed	Monmouth	Holmdel	2008-05-06	Human	C0-9	F	Head	Unknown	Holmdel	Monmouth	Unknown	NT
TS08-0137	A. americanum	nymph	flat	Monmouth	Monmouth Beach	2008-05-05	Human	C10-19	M	LowTorso	Park	Freehold	Monmouth	Recreation	NT
TS08-0138	I. scapularis	nymph	flat	Monmouth	Tinton Falls	2008-05-07	Human	C10-19	M	UppTorso	Park	Manalapan	Monmouth	Recreation	Negative
TS08-0139	I. scapularis	nymph	fed	Monmouth	Colts Neck	2008-05-07	Human	C0-9	M	Arms	Home	Colts Neck	Monmouth	Recreation	Negative
TS08-0140	I. scapularis	nymph	flat	Monmouth	Matawan	2008-05-07	Human	C0-9	M	UppTorso	Home	Marlboro	Monmouth	Recreation	Negative
TS08-0143	I. scapularis	female	flat	Monmouth	Marlboro	2008-05-09	Human	C10-19	F	UppTorso	School	Marlboro	Monmouth	Recreation	Negative
TS08-0144	A. americanum	nymph	fed	Monmouth	Farmingdale	2008-05-09	Human	C40-49	M	LowTorso	Home	Farmingdale	Monmouth	Yard Work	NT
TS08-0145	A. americanum	nymph	fed	Monmouth	Farmingdale	2008-05-09	Human	C40-49	M	Arms	Home	Farmingdale	Monmouth	Yard Work	NT
TS08-0146	A. americanum	nymph	fed	Monmouth	Farmingdale	2008-05-09	Human	C40-49	M	Arms	Home	Farmingdale	Monmouth	Yard Work	NT
TS08-0147	A. americanum	nymph	flat	Monmouth	Freehold	2008-05-08	Human	C40-49	F	NP	Home	Freehold	Monmouth	Yard Work	NT
TS08-0148	A. americanum	male	flat	Monmouth	Freehold	2008-05-08	Human	C0-9	F	NotAttach	Home	Freehold	Monmouth	Other	NT
TS08-0150	A. americanum	nymph	fed	Monmouth	Howell	2008-05-09	Human	C0-9	F	Head	School	Freehold	Monmouth	Recreation	NT
TS08-0153	I. scapularis	nymph	fed	Monmouth	Red Bank	2008-05-09	Human	C0-9	F	LowTorso	Park	Middletown	Monmouth	Recreation	Negative
TS08-0155	D. variabilis	female	flat	Monmouth	Howell	2008-05-13	Human	C0-9	M	Head	Home	Howell	Monmouth	Recreation	NT
TS08-0158	I. scapularis	nymph	flat	Monmouth	Tinton Falls	2008-05-12	Human	C0-9	F	Legs	Unknown	Tinton Falls	Monmouth	Unknown	Negative
TS08-0160	I. scapularis	female	flat	Monmouth	Lincroft	2008-05-12	Human	C50-59	F	LowTorso	Home	Lincroft	Monmouth	Yard Work	Positive
TS08-0161	A. americanum	male	flat	Monmouth	Spring Lake	2008-05-12	Human	C40-49	M	LowTorso	Other	Howell	Monmouth	Employment	NT
TS08-0162	A. americanum	nymph	fed	Monmouth	Englishtown	2008-05-12	Human	C10-19	M	LowTorso	Unknown	Unknown	Monmouth	Unknown	NT
TS08-0163	D. variabilis	male	flat	Monmouth	Little Silver	2008-05-13	Human	C0-9	M	Head	Home	Little Silver	Monmouth	Yard Work	NT
TS08-0165	A. americanum	nymph	fed	Monmouth	Rumson	2008-05-15	Human	C0-9	M	Head	Unknown	Unknown	Monmouth	Recreation	NT
TS08-0166	D. variabilis	male	flat	Monmouth	Tinton Falls	2008-05-15	Human	C0-9	M	Head	School	Tinton Falls	Monmouth	Recreation	NT
TS08-0167	D. variabilis	male	flat	Monmouth	Marlboro	2008-05-15	Human	C0-9	F	UppTorso	School	Marlboro	Monmouth	Unknown	NT
TS08-0168	I. scapularis	nymph	flat	Monmouth	Ocean	2008-05-14	Human	C0-9	F	Head	School	West Long Branch	Monmouth	Recreation	Positive
TS08-0169	D. variabilis	male	flat	Monmouth	Millstone	2008-05-16	Human	C50-59	F	Head	Home	Millstone	Monmouth	Yard Work	NT
TS08-0170	I. scapularis	nymph	flat	Monmouth	Middletown	2008-05-15	Human	C30-39	F	LowTorso	Home	Middletown	Monmouth	Recreation	Negative
TS08-0171	D. variabilis	female	flat	Monmouth	Ocean	2008-05-15	Human	C10-19	M	LowTorso	Unknown	Unknown	Monmouth	Recreation	NT
TS08-0172	D. variabilis	female	flat	Monmouth	Tinton Falls	2008-05-16	Human	C0-9	F	Head	Park	Tinton Falls	Monmouth	Recreation	NT
TS08-0173	A. americanum	nymph	fed	Monmouth	Middletown	2008-05-16	Human	C50-59	F	UppTorso	Park	Middletown	Monmouth	Recreation	NT
TS08-0174	A. americanum	male	flat	Monmouth	Ocean	2008-05-19	Human	C0-9	M	Head	Home	Ocean	Monmouth	Recreation	NT
TS08-0175	I. scapularis	nymph	flat	Monmouth	Middletown	2008-05-19	Human	C40-49	F	Legs	Home	Middletown	Monmouth	Yard Work	Negative
TS08-0177	A. americanum	male	flat	Monmouth	Howell	2008-05-19	Human	C0-9	M	UppTorso	School	Howell	Monmouth	Recreation	NT
TS08-0178	D. variabilis	female	flat	Monmouth	Freehold	2008-05-19	Human	C0-9	M	NP	School	Howell	Monmouth	Recreation	NT
TS08-0179	A. americanum	nymph	flat	Monmouth	Atlantic Highlands	2008-05-19	Human	C0-9	F	LowTorso	Park	Freehold	Monmouth	Recreation	NT
TS08-0180	A. americanum	nymph	flat	Monmouth	Middletown	2008-05-19	Human	C0-9	M	Arms	Unknown	Unknown	Monmouth	Recreation	NT
TS08-0181	A. americanum	nymph	fed	Monmouth	Howell	2008-05-19	Human	C70-79	M	UppTorso	Home	Howell	Monmouth	Yard Work	NT
TS08-0182	I. scapularis	nymph	flat	Monmouth	Red Bank	2008-05-19	Human	C0-9	M	Head	Home	Red Bank	Monmouth	Yard Work	Negative
TS08-0183	A. americanum	nymph	flat	Monmouth	Manasquan	2008-05-19	Human	C0-9	M	Head	Park	Freehold	Monmouth	Recreation	NT
TS08-0184	A. americanum	nymph	flat	Monmouth	Tinton Falls	2008-05-19	Human	C70-79	F	Legs	Home	Tinton Falls	Monmouth	Yard Work	NT
TS08-0185	D. variabilis	female	flat	Monmouth	Manalapan	2008-05-20	Human	C0-9	F	Head	Unknown	Manalapan	Monmouth	Unknown	NT
TS08-0186	I. scapularis	nymph	flat	Monmouth	Millstone	2008-05-20	Human	C0-9	M	Head	Home	Millstone	Monmouth	Recreation	Negative
TS08-0187	A. americanum	nymph	fed	Monmouth	Freehold	2008-05-20	Human	NP	np	NP	Unknown	Unknown	Monmouth	Unknown	NT
TS08-0188	D. variabilis	male	flat	Monmouth	Little Silver	2008-05-20	Human	C0-9	M	Head	Home	Little Silver	Monmouth	Recreation	NT
TS08-0189	D. variabilis	female	fed	Monmouth	Tinton Falls	2008-05-20	Human	C0-9	M	Head	Unknown	Tinton Falls	Monmouth	Recreation	NT
TS08-0190	A. americanum	nymph	fed	Monmouth	Eatontown	2008-05-20	Human	C0-9	F	LowTorso	Park	Farmingdale	Monmouth	Recreation	NT
TS08-0191	I. scapularis	female	flat	Monmouth	Neptune	2008-05-21	Human	C40-49	M	UppTorso	Home	Neptune	Monmouth	Employment	Positive
TS08-0192	D. variabilis	female	fed	Monmouth	Tinton Falls	2008-05-22	Human	C0-9	M	Head	Park	Holmdel	Monmouth	Recreation	NT
TS08-0193	A. americanum	nymph	flat	Monmouth	Howell	2008-05-21	Human	C0-9	M	LowTorso	Park	Freehold	Monmouth	Recreation	NT
TS08-0194	I. scapularis	nymph	fed	Monmouth	Middletown	2008-05-21	Human	C0-9	F	Head	Home	Middletown	Monmouth	Recreation	Negative
TS08-0195	D. variabilis	female	fed	Monmouth	Hazlet	2008-05-21	Human	C0-9	M	Head	Home	Hazlet	Monmouth	Recreation	NT
TS08-0196	D. variabilis	female	fed	Monmouth	Freehold	2008-05-22	Human	C10-19	F	Head	Home	Freehold	Monmouth	Unknown	NT
TS08-0197	I. scapularis	nymph	fed	Monmouth	Ocean	2008-05-23	CAT	NP	np	NP	Home	Ocean	Monmouth	Yard Work	Negative
TS08-0198	A. americanum	nymph	fed	Monmouth	Manalapan	2008-05-22	Human	C40-49	M	LowTorso	Unknown	Unknown	Monmouth	Unknown	NT
TS08-0199	A. americanum	nymph	flat	Monmouth	Fair Haven	2008-05-23	Human	C0-9	F	LowTorso	Unknown	Fair Haven	Monmouth	Unknown	NT
TS08-0200	I. scapularis	nymph	flat	Monmouth	Tinton Falls	2008-05-22	Human	C30-39	F	UppTorso	Home	Tinton Falls	Monmouth	Other	Negative
TS08-0201	A. americanum	male	flat	Monmouth	Marlboro	2008-05-27	Human	C40-49	M	UppTorso	Unknown	Unknown	Monmouth	Recreation	NT
TS08-0202	I. scapularis	nymph	flat	Monmouth	Colts Neck	2008-05-27	Human	C0-9	F	UppTorso	Unknown	Unknown	Monmouth	Unknown	Negative
TS08-0203	I. scapularis	nymph	flat	Monmouth	Ocean	2008-05-27	Human	C0-9	M	LowTorso	Home	Ocean	Monmouth	Recreation	Negative
TS08-0204	A. americanum	nymph	flat	Monmouth	Eatontown	2008-05-27	Human	C0-9	F	Legs	Unknown	Unknown	Monmouth	Unknown	NT
TS08-0205	D. variabilis	female	fed	Monmouth	Sea Girt	2008-05-26	Human	C0-9	M	Head	Home	Sea Girt	Monmouth	Recreation	NT
TS08-0206	I. scapularis	nymph	flat	Monmouth	Holmdel	2008-05-27	Human	NP	F	Arms	Home	Holmdel	Monmouth	Recreation	Negative
TS08-0207	D. variabilis	male	flat	Monmouth	Middletown	2008-05-27	Human	C10-19	F	Legs	Unknown	Unknown	Monmouth	Unknown	NT
TS08-0208	A. americanum	nymph	flat	Monmouth	Millstone	2008-05-27	Human	C0-9	F	LowTorso	School	Millstone	Monmouth	Recreation	NT
TS08-0209	I. scapularis	nymph	fed	Monmouth	Middletown	2008-05-27	Human	NP	M	LowTorso	Home	Middletown	Monmouth	Yard Work	Negative
TS08-0210	D. variabilis	female	fed	Monmouth	Manalapan	2008-05-27	Human	C10-19	F	Head	Unknown	Unknown	Monmouth	Recreation	NT
TS08-0211	I. scapularis	nymph	fed	Monmouth	Middletown	2008-05-28	Human	C40-49	F	LowTorso	Home	Middletown	Monmouth	Yard Work	Positive
TS08-0212	A. americanum	nymph	fed	Monmouth	Howell	2008-05-28	Human	C50-59	M	UppTorso	Home	Howell	Monmouth	Yard Work	NT
TS08-0213	A. americanum	nymph	flat	Monmouth	Howell	2008-05-28	Human	C0-9	M	Head	Home	Howell	Monmouth	Recreation	NT
TS08-0214	A. americanum	nymph	flat	Monmouth	Freehold	2008-05-28	Human	C0-9	M	Head	Park	Freehold	Monmouth	Recreation	NT
TS08-0215	A. americanum	nymph	fed	Monmouth	Freehold	2008-05-28	Human	C0-9	M	Head	Park	Freehold	Monmouth	Recreation	NT
TS08-0216	A. americanum	female	flat	Monmouth	Wall	2008-05-28	Human	C0-9	F	Head	Unknown	Wall	Monmouth	Recreation	NT
TS08-0217	A. americanum	nymph	flat	Monmouth	Middletown	2008-05-28	Human	C0-9	M	NP	School	Middletown	Monmouth	Recreation	NT
TS08-0218	A. americanum	nymph	fed	Monmouth	Howell	2008-05-28	Human	C40-49	M	LowTorso	Home	Howell	Monmouth	Yard Work	NT
TS08-0220	D. variabilis	male	flat	Monmouth	Middletown	2008-05-28	Human	C10-19	M	Head	Home	Middletown	Monmouth	Recreation	NT
TS08-0221	D. variabilis	female	flat	Monmouth	Manasquan	2008-05-29	Human	C10-19	M	Head	Park	Manasquan	Monmouth	Recreation	NT
TS08-0222	D. variabilis	male	flat	Monmouth	Millstone	2008-05-29	Human	C0-9	F	Head	Park	Unknown	Monmouth	Recreation	NT
TS08-0223	D. variabilis	male	flat	Monmouth	Millstone	2008-05-29	Human	C0-9	F	Head	Park	Unknown	Monmouth	Recreation	NT
TS08-0224	D. variabilis	female	flat	Monmouth	Red Bank	2008-05-29	Human	C0-9	M	Arms	Unknown	Unknown	Monmouth	Recreation	NT
TS08-0225	A. americanum	female	flat	Monmouth	Manalapan	2008-05-29	Human	C0-9	M	LowTorso	Home	Manalapan	Monmouth	Recreation	NT
TS08-0226	I. scapularis	nymph	fed	Monmouth	Wall	2008-05-29	Human	C10-19	M	LowTorso	Other	Spring Lake	Monmouth	Employment	Negative
TS08-0227	A. americanum	female	flat	Monmouth	Ocean	2008-05-30	Human	C50-59	F	LowTorso	Unknown	Unknown	Monmouth	Unknown	NT
TS08-0228	I. scapularis	nymph	flat	Monmouth	Colts Neck	2008-05-30	Human	C0-9	F	Head	Home	Colts Neck	Monmouth	Recreation	Positive
TS08-0229	D. variabilis	male	flat	Monmouth	Rumson	2008-05-30	Human	C0-9	F	LowTorso	School	Fair Haven	Monmouth	Recreation	NT
TS08-0230	A. americanum	nymph	fed	Monmouth	Freehold	2008-05-30	Human	C40-49	M	NP	Unknown	Unknown	Monmouth	Unknown	NT
TS08-0231	I. scapularis	nymph	fed	Monmouth	Ocean	2008-05-30	Human	C30-39	M	LowTorso	Park	Ocean	Monmouth	Recreation	Negative
TS08-0232	I. scapularis	nymph	fed	Monmouth	West Long Branch	2008-05-30	Human	C0-9	F	Arms	Park	Farmingdale	Monmouth	Recreation	Negative
TS08-0233	A. americanum	nymph	flat	Monmouth	Matawan	2008-05-30	Human	C40-49	F	UppTorso	Unknown	Unknown	Monmouth	Unknown	NT
TS08-0234	A. americanum	nymph	flat	Monmouth	Matawan	2008-05-30	Human	C40-49	F	UppTorso	Unknown	Unknown	Monmouth	Unknown	NT
TS08-0235	D. variabilis	female	flat	Monmouth	Ocean	2008-06-02	Human	C0-9	F	Head	Other	Eatontown	Monmouth	Recreation	NT
TS08-0236	D. variabilis	male	flat	Monmouth	Long Branch	2008-06-02	Human	C0-9	M	NP	Home	Long Branch	Monmouth	Other	NT
TS08-0237	D. variabilis	male	flat	Monmouth	Little Silver	2008-06-02	Human	C0-9	F	Head	Home	Little Silver	Monmouth	Recreation	NT
TS08-0238	A. americanum	male	flat	Monmouth	Manalapan	2008-06-02	Human	C40-49	M	LowTorso	Park	Freehold	Monmouth	Recreation	NT
TS08-0239	A. americanum	nymph	fed	Monmouth	Millstone	2008-06-02	Human	C40-49	F	LowTorso	Home	Millstone	Monmouth	Unknown	NT
TS08-0240	A. americanum	nymph	fed	Monmouth	Tinton Falls	2008-06-02	Human	C0-9	F	UppTorso	Unknown	Unknown	Monmouth	Recreation	NT
TS08-0241	A. americanum	nymph	fed	Monmouth	Spring Lake Heights	2008-06-02	Human	C10-19	M	NP	Park	Freehold	Monmouth	Recreation	NT
TS08-0242	I. scapularis	nymph	fed	Monmouth	Middletown	2008-06-02	Human	C0-9	M	Head	Home	Middletown	Monmouth	Recreation	Negative
TS08-0243	I. scapularis	nymph	fed	Monmouth	Lincroft	2008-06-02	Human	C0-9	F	NP	Home	Lincroft	Monmouth	Recreation	Positive
TS08-0244	I. scapularis	nymph	fed	Monmouth	Marlboro	2008-06-02	Human	C0-9	M	LowTorso	Home	Marlboro	Monmouth	Recreation	Negative
TS08-0245	I. scapularis	nymph	fed	Monmouth	Eatontown	2008-06-02	Human	C0-9	F	LowTorso	Unknown	Eatontown	Monmouth	Recreation	Negative
TS08-0247	A. americanum	nymph	flat	Monmouth	Freehold	2008-06-03	Human	C50-59	F	LowTorso	Park	Freehold	Monmouth	Recreation	NT
TS08-0248	A. americanum	nymph	flat	Monmouth	Middletown	2008-06-03	Human	C30-39	F	LowTorso	Park	Freehold	Monmouth	Recreation	NT
TS08-0249	I. scapularis	nymph	flat	Monmouth	Red Bank	2008-06-03	Human	C0-9	F	LowTorso	Home	Red Bank	Monmouth	Yard Work	Negative
TS08-0250	D. variabilis	female	fed	Monmouth	Little Silver	2008-06-03	Human	C0-9	M	Head	School	Little Silver	Monmouth	Recreation	NT
TS08-0251	I. scapularis	nymph	flat	Monmouth	Colts Neck	2008-06-03	Human	C0-9	F	Legs	School	Colts Neck	Monmouth	Recreation	Negative
TS08-0252	A. americanum	nymph	fed	Monmouth	Long Branch	2008-06-02	Human	C10-19	M	LowTorso	Park	Wall	Monmouth	Recreation	NT
TS08-0253	I. scapularis	nymph	flat	Monmouth	Marlboro	2008-06-03	Human	C50-59	M	Legs	Home	Marlboro	Monmouth	Yard Work	Positive
TS08-0254	A. americanum	nymph	flat	Monmouth	Millstone	2008-06-03	Human	C0-9	F	UppTorso	Park	Farmingdale	Monmouth	Recreation	NT
TS08-0255	A. americanum	nymph	fed	Monmouth	Millstone	2008-06-03	Human	C40-49	M	NP	Unknown	Unknown	Monmouth	Unknown	NT
TS08-0257	A. americanum	nymph	fed	Monmouth	Shrewsbury	2008-06-04	Human	C30-39	M	LowTorso	Unknown	Millstone	Monmouth	Employment	NT
TS08-0258	A. americanum	nymph	fed	Monmouth	Shrewsbury	2008-06-04	Human	C30-39	M	LowTorso	Unknown	Millstone	Monmouth	Employment	NT
TS08-0259	D. variabilis	male	flat	Monmouth	Marlboro	2008-06-04	Human	C40-49	F	Arms	Unknown	Unknown	Monmouth	Unknown	NT
TS08-0260	I. scapularis	nymph	fed	Monmouth	Red Bank	2008-06-04	Human	C0-9	F	LowTorso	Unknown	Red Bank	Monmouth	Recreation	Negative
TS08-0261	A. americanum	nymph	flat	Monmouth	Hazlet	2008-06-04	Human	C60-69	F	UppTorso	Home	Hazlet	Monmouth	Yard Work	NT
TS08-0262	A. americanum	nymph	fed	Monmouth	Hazlet	2008-06-04	Human	C60-69	F	UppTorso	Home	Hazlet	Monmouth	Yard Work	NT
TS08-0263	A. americanum	female	flat	Monmouth	Hazlet	2008-06-04	Human	C60-69	F	UppTorso	Home	Hazlet	Monmouth	Yard Work	NT
TS08-0264	I. scapularis	nymph	fed	Monmouth	Howell	2008-06-04	Human	C20-29	M	LowTorso	Unknown	Unknown	Monmouth	Recreation	Negative
TS08-0265	A. americanum	male	flat	Monmouth	Millstone	2008-06-04	Human	C60-69	M	UppTorso	Home	Millstone	Monmouth	Yard Work	NT
TS08-0266	A. americanum	female	flat	Monmouth	Farmingdale	2008-06-04	Human	C20-29	F	LowTorso	Unknown	Unknown	Monmouth	Unknown	NT
TS08-0267	A. americanum	nymph	flat	Monmouth	Farmingdale	2008-06-04	Human	C70-79	F	LowTorso	Unknown	Unknown	Monmouth	Unknown	NT
TS08-0268	A. americanum	nymph	fed	Monmouth	Farmingdale	2008-06-04	Human	C70-79	F	LowTorso	Unknown	Unknown	Monmouth	Unknown	NT
TS08-0269	I. scapularis	female	flat	Monmouth	Holmdel	2008-06-04	Human	C10-19	M	LowTorso	Park	Holmdel	Monmouth	Recreation	Positive
TS08-0270	D. variabilis	female	flat	Monmouth	Holmdel	2008-06-04	Human	C40-49	F	Legs	Park	Lincroft	Monmouth	Recreation	NT
TS08-0271	I. scapularis	nymph	flat	Monmouth	Holmdel	2008-06-04	Human	C40-49	F	Legs	Park	Lincroft	Monmouth	Recreation	Negative
TS08-0272	I. scapularis	nymph	fed	Monmouth	Holmdel	2008-06-04	Human	C40-49	M	LowTorso	Park	Lincroft	Monmouth	Recreation	Negative
TS08-0273	I. scapularis	nymph	fed	Monmouth	Atlantic Highlands	2008-06-04	Human	C0-9	M	Head	Home	Atlantic Highlands	Monmouth	Recreation	Negative
TS08-0274	I. scapularis	nymph	fed	Monmouth	Millstone	2008-06-04	Human	C40-49	F	Arms	Home	Millstone	Monmouth	Yard Work	Negative
TS08-0275	I. scapularis	nymph	fed	Monmouth	Middletown	2008-06-04	Human	C40-49	M	UppTorso	Home	Middletown	Monmouth	Yard Work	Negative
TS08-0276	D. variabilis	female	flat	Monmouth	Middletown	2008-06-04	Human	C0-9	M	Head	Other	Monmouth Beach	Monmouth	Recreation	NT
TS08-0277	D. variabilis	male	flat	Monmouth	Rumson	2008-06-04	Human	C0-9	M	Head	Home	Rumson	Monmouth	Recreation	NT
TS08-0278	A. americanum	nymph	flat	Monmouth	Howell	2008-06-05	Human	C70-79	M	Head	Home	Howell	Monmouth	Yard Work	NT
TS08-0279	D. variabilis	female	flat	Monmouth	Howell	2008-06-06	Human	C40-49	M	LowTorso	Home	Howell	Monmouth	Yard Work	NT
TS08-0280	I. scapularis	nymph	flat	Monmouth	Eatontown	2008-06-05	Human	C50-59	F	LowTorso	Home	Eatontown	Monmouth	Yard Work	Positive
TS08-0281	I. scapularis	nymph	flat	Monmouth	Middletown	2008-06-05	Human	C0-9	M	Legs	Unknown	Unknown	Monmouth	Recreation	Negative
TS08-0282	A. americanum	male	flat	Monmouth	Howell	2008-06-06	Human	C10-19	M	Legs	Home	Howell	Monmouth	Recreation	NT
TS08-0283	A. americanum	nymph	fed	Monmouth	Neptune	2008-06-06	Human	C0-9	F	Head	Unknown	Unknown	Monmouth	Unknown	NT
TS08-0284	A. americanum	nymph	fed	Monmouth	Millstone	2008-06-06	Human	C10-19	F	LowTorso	Home	Millstone	Monmouth	Recreation	NT
TS08-0285	D. variabilis	female	fed	Monmouth	Manalapan	2008-06-06	Human	C0-9	F	Head	Home	Manalapan	Monmouth	Recreation	NT
TS08-0286	A. americanum	nymph	flat	Monmouth	Freehold	2008-06-06	Human	C0-9	M	Head	Unknown	Freehold	Monmouth	Recreation	NT
TS08-0287	A. americanum	female	flat	Monmouth	Freehold	2008-06-09	Human	C20-29	F	LowTorso	Other	Freehold	Monmouth	Walking dogs	NT
TS08-0288	I. scapularis	nymph	flat	Monmouth	Middletown	2008-06-09	Human	C0-9	F	LowTorso	Other	Middletown	Monmouth	Recreation	Negative
TS08-0289	A. americanum	male	flat	Monmouth	Marlboro	2008-06-06	Human	C30-39	M	UppTorso	Other	Holmdel	Monmouth	Unknown	NT
TS08-0290	I. scapularis	nymph	flat	Monmouth	Red Bank	2008-06-06	Human	C0-9	F	Legs	Other	Tinton Falls	Monmouth	Recreation	Negative
TS08-0292	A. americanum	nymph	flat	Monmouth	Aberdeen	2008-06-09	Human	C0-9	M	LowTorso	Park	Middletown	Monmouth	Recreation	NT
TS08-0293	A. americanum	nymph	flat	Monmouth	Aberdeen	2008-06-09	Human	C0-9	F	Head	Unknown	Unknown	Monmouth	Unknown	NT
TS08-0294	I. scapularis	nymph	fed	Monmouth	Colts Neck	2008-06-09	Human	C0-9	M	LowTorso	Home	Colts Neck	Monmouth	Recreation	Negative
TS08-0295	A. americanum	nymph	flat	Monmouth	Eatontown	2008-06-09	Human	C30-39	F	UppTorso	Home	Eatontown	Monmouth	Recreation	NT
TS08-0296	I. scapularis	nymph	fed	Monmouth	Lincroft	2008-06-09	Human	C60-69	F	Arms	Home	Lincroft	Monmouth	Yard Work	Positive
TS08-0297	D. variabilis	female	flat	Monmouth	Ocean	2008-06-09	DOG	C0-9	F	UppTorso	Home	Ocean	Monmouth	Recreation	NT
TS08-0298	D. variabilis	male	flat	Monmouth	Ocean	2008-06-09	DOG	C0-9	F	UppTorso	Home	Ocean	Monmouth	Recreation	NT
TS08-0302	A. americanum	nymph	fed	Monmouth	Manasquan	2008-06-10	Human	C10-19	M	LowTorso	Unknown	Unknown	Monmouth	Unknown	NT
TS08-0303	D. variabilis	female	fed	Monmouth	Fair Haven	2008-06-10	Human	C50-59	F	LowTorso	Home	Fair Haven	Monmouth	Other	NT
TS08-0304	A. americanum	female	fed	Monmouth	Neptune	2008-06-10	DOG	NP	np	NP	Home	Neptune	Monmouth	Unknown	NT
TS08-0305	A. americanum	nymph	fed	Monmouth	Colts Neck	2008-06-10	Human	C40-49	M	LowTorso	Other	Farmingdale	Monmouth	Recreation	NT
TS08-0306	A. americanum	male	flat	Monmouth	Middletown	2008-06-10	Human	C10-19	F	LowTorso	Park	Unknown	Monmouth	Recreation	NT
TS08-0307	A. americanum	nymph	flat	Monmouth	Middletown	2008-06-10	Human	C10-19	F	LowTorso	Park	Unknown	Monmouth	Recreation	NT
TS08-0308	D. variabilis	female	flat	Monmouth	Shrewsbury	2008-06-09	Human	C0-9	M	Head	Unknown	Unknown	Monmouth	Unknown	NT
TS08-0309	A. americanum	nymph	flat	Monmouth	Freehold	2008-06-09	Human	C10-19	M	LowTorso	Unknown	Unknown	Monmouth	Unknown	NT
TS08-0310	D. variabilis	male	flat	Monmouth	Monmouth Beach	2008-06-09	Human	C10-19	F	Head	Park	Unknown	Monmouth	Recreation	NT
TS08-0311	D. variabilis	female	flat	Monmouth	Hazlet	2008-06-09	Human	C0-9	M	UppTorso	Unknown	Hazlet	Monmouth	Recreation	NT
TS08-0312	A. americanum	nymph	flat	Monmouth	West Long Branch	2008-06-09	Human	C0-9	F	LowTorso	Park	Unknown	Monmouth	Recreation	NT
TS08-0313	A. americanum	nymph	flat	Monmouth	Red Bank	2008-06-09	Human	C0-9	F	Head	Home	Unknown	Monmouth	Recreation	NT
TS08-0314	I. scapularis	nymph	fed	Monmouth	Freehold	2008-06-09	Human	C50-59	F	LowTorso	Home	Freehold	Monmouth	Yard Work	Negative
TS08-0315	I. scapularis	nymph	fed	Monmouth	Wall	2008-06-10	Human	C0-9	M	UppTorso	Home	Wall	Monmouth	Recreation	Negative
TS08-0316	I. scapularis	nymph	flat	Monmouth	Middletown	2008-06-10	Human	C0-9	M	LowTorso	Unknown	Unknown	Monmouth	Unknown	Negative
TS08-0317	I. scapularis	nymph	fed	Monmouth	Tinton Falls	2008-06-10	Human	C50-59	F	LowTorso	Unknown	Unknown	Monmouth	Unknown	Negative
TS08-0318	I. scapularis	nymph	fed	Monmouth	Aberdeen	2008-06-10	Human	C0-9	F	LowTorso	Home	Aberdeen	Monmouth	Recreation	Negative
TS08-0319	I. scapularis	nymph	flat	Monmouth	Aberdeen	2008-06-10	Human	C40-49	F	LowTorso	Home	Aberdeen	Monmouth	Recreation	Positive
TS08-0320	A. americanum	nymph	flat	Monmouth	Freehold	2008-06-10	Human	C0-9	F	UppTorso	Unknown	Freehold	Monmouth	Unknown	NT
TS08-0321	A. americanum	nymph	flat	Monmouth	Wall	2008-06-10	Human	C10-19	M	Legs	Park	Freehold	Monmouth	Recreation	NT
TS08-0322	A. americanum	nymph	flat	Monmouth	Wall	2008-06-10	Human	C10-19	M	Legs	Park	Freehold	Monmouth	Recreation	NT
TS08-0323	I. scapularis	nymph	fed	Monmouth	Highlands	2008-06-10	Human	C70-79	M	LowTorso	Home	Highlands	Monmouth	Unknown	Negative
TS08-0324	D. variabilis	female	fed	Monmouth	Colts Neck	2008-06-11	Human	C10-19	F	UppTorso	Home	Colts Neck	Monmouth	Yard Work	NT
TS08-0325	I. scapularis	nymph	flat	Monmouth	Manalapan	2008-06-11	Human	C0-9	M	LowTorso	Home	Manalapan	Monmouth	Recreation	Positive
TS08-0326	I. scapularis	nymph	fed	Monmouth	Red Bank	2008-06-11	Human	C0-9	M	LowTorso	Home	Red Bank	Monmouth	Unknown	Negative
TS08-0327	A. americanum	nymph	fed	Monmouth	Manalapan	2008-06-11	Human	C0-9	F	Head	Unknown	Unknown	Monmouth	Unknown	NT
TS08-0329	I. scapularis	nymph	fed	Monmouth	Atlantic Highlands	2008-06-11	Human	C50-59	M	Legs	Home	Atlantic Highlands	Monmouth	Yard Work	Positive
TS08-0330	A. americanum	female	fed	Monmouth	Middletown	2008-06-12	Human	C0-9	M	Head	Unknown	Unknown	Monmouth	Other	NT
TS08-0331	I. scapularis	nymph	fed	Monmouth	Colts Neck	2008-06-12	Human	C40-49	F	Arms	Home	Colts Neck	Monmouth	Yard Work	Positive
TS08-0332	A. americanum	nymph	fed	Monmouth	Colts Neck	2008-06-11	Human	C60-69	F	UppTorso	Home	Colts Neck	Monmouth	Unknown	NT
TS08-0334	I. scapularis	nymph	fed	Monmouth	Middletown	2008-06-12	Human	C40-49	M	LowTorso	Home	Middletown	Monmouth	Yard Work	Negative
TS08-0335	I. scapularis	nymph	fed	Monmouth	NA	2008-06-12	Human	NP	np	NP		np	Monmouth		Negative
TS08-0336	I. scapularis	nymph	fed	Monmouth	Holmdel	2008-06-13	Human	C40-49	M	UppTorso	Home	Holmdel	Monmouth	Yard Work	Positive
TS08-0337	I. scapularis	nymph	fed	Monmouth	Tinton Falls	2008-06-13	Human	C0-9	M	NP	Other	Tinton Falls	Monmouth	Unknown	Positive
TS08-0338	A. americanum	nymph	fed	Monmouth	Freehold	2008-06-13	Human	C10-19	F	NP	Other	Freehold	Monmouth	Recreation	NT
TS08-0339	A. americanum	nymph	fed	Monmouth	Rumson	2008-06-13	Human	C0-9	M	LowTorso	School	Wall	Monmouth	Recreation	NT
TS08-0341	A. americanum	nymph	flat	Monmouth	Farmingdale	2008-06-13	Human	C30-39	M	LowTorso	Home	Farmingdale	Monmouth	Yard Work	NT
TS08-0342	A. americanum	nymph	fed	Monmouth	Tinton Falls	2008-06-13	Human	C50-59	F	LowTorso	Home	Tinton Falls	Monmouth	Yard Work	NT
TS08-0343	A. americanum	female	flat	Monmouth	Wall	2008-06-13	Human	C50-59	M	LowTorso	Home	Wall	Monmouth	Yard Work	NT
TS08-0344	I. scapularis	nymph	flat	Monmouth	Lincroft	2008-06-16	Human	NP	M	Arms	Home	Lincroft	Monmouth	Yard Work	Positive
TS08-0345	I. scapularis	nymph	flat	Monmouth	Red Bank	2008-06-13	Human	C70-79	M	LowTorso	Home	Red Bank	Monmouth	Unknown	Negative
TS08-0346	A. americanum	female	fed	Monmouth	Belmar	2008-06-16	Human	C50-59	M	UppTorso	Park	Unknown	Monmouth	Recreation	NT
TS08-0347	D. variabilis	female	fed	Monmouth	Tinton Falls	2008-06-16	DOG	C0-9	M	NP	Unknown	Tinton Falls	Monmouth	Recreation	NT
TS08-0348	A. americanum	nymph	fed	Monmouth	Shrewsbury	2008-06-16	Human	C10-19	F	LowTorso	School	Tinton Falls	Monmouth	Recreation	NT
TS08-0349	D. variabilis	male	flat	Monmouth	Long Branch	2008-06-16	Human	C60-69	F	Legs	Park	Colts Neck	Monmouth	Recreation	NT
TS08-0350	D. variabilis	female	flat	Monmouth	Manasquan	2008-06-16	Human	C10-19	F	UppTorso	Other	Wall	Monmouth	Recreation	NT
TS08-0351	A. americanum	female	flat	Monmouth	Colts Neck	2008-06-16	Human	C0-9	M	Arms	Park	Colts Neck	Monmouth	Recreation	NT
TS08-0352	I. scapularis	nymph	flat	Monmouth	Manalapan	2008-06-16	Human	C0-9	F	UppTorso	Park	Howell	Monmouth	Recreation	Positive
TS08-0353	A. americanum	nymph	fed	Monmouth	Shrewsbury	2008-06-16	Human	C10-19	F	LowTorso	School	Tinton Falls	Monmouth	Recreation	NT
TS08-0354	D. variabilis	female	fed	Monmouth	Aberdeen	2008-06-17	Human	C30-39	F	Head	Unknown	Unknown	Monmouth	Unknown	NT
TS08-0355	A. americanum	male	flat	Monmouth	Wall	2008-06-17	Human	C0-9	F	UppTorso	Home	Wall	Monmouth	Recreation	NT
TS08-0356	A. americanum	nymph	fed	Ocean	Point Pleasant	2008-06-17	Human	C40-49	M	LowTorso	Unknown	Unknown	Monmouth	Unknown	NT
TS08-0357	I. scapularis	nymph	fed	Monmouth	Marlboro	2008-06-17	Human	C0-9	M	Legs	Home	Marlboro	Monmouth	Recreation	Positive
TS08-0358	A. americanum	nymph	fed	Monmouth	Manalapan	2008-06-17	Human	C0-9	M	LowTorso	Park	Manasquan	Monmouth	Recreation	NT
TS08-0359	I. scapularis	nymph	flat	Monmouth	Marlboro	2008-06-17	Human	C10-19	M	UppTorso	Park	Freehold	Monmouth	Recreation	Negative
TS08-0360	A. americanum	nymph	fed	Monmouth	Howell	2008-06-17	Human	C40-49	M	LowTorso	Home	Neptune	Monmouth	Yard Work	NT
TS08-0361	A. americanum	nymph	fed	Monmouth	Tinton Falls	2008-06-18	Human	C60-69	F	LowTorso	Home	Tinton Falls	Monmouth	Yard Work	NT
TS08-0362	I. scapularis	nymph	flat	Monmouth	Middletown	2008-06-19	Human	C30-39	F	Arms	School	Fair Haven	Monmouth	Recreation	Negative
TS08-0363	A. americanum	nymph	fed	Monmouth	Middletown	2008-06-19	DOG	NP	np	NP	Home	Middletown	Monmouth	Recreation	NT
TS08-0365	I. scapularis	nymph	flat	Monmouth	Allenhurst	2008-06-19	Human	C30-39	F	UppTorso	Other	Middletown	Monmouth	Employment	Negative
TS08-0366	A. americanum	nymph	flat	Monmouth	Neptune	2008-06-18	Human	C0-9	M	LowTorso	Home	Neptune	Monmouth	Recreation	NT
TS08-0367	A. americanum	nymph	flat	Monmouth	Tinton Falls	2008-06-19	Human	C0-9	M	LowTorso	Park	Wall	Monmouth	Recreation	NT
TS08-0368	A. americanum	nymph	flat	Monmouth	Tinton Falls	2008-06-19	Human	C0-9	F	UppTorso	Park	Wall	Monmouth	Recreation	NT
TS08-0369	A. americanum	nymph	fed	Monmouth	Howell	2008-06-18	Human	C50-59	F	LowTorso	Home	Howell	Monmouth	Yard Work	NT
TS08-0370	A. americanum	female	fed	Monmouth	Freehold	2008-06-20	Human	C40-49	F	LowTorso	Other	Farmingdale	Monmouth	Recreation	NT
TS08-0371	I. scapularis	nymph	flat	Monmouth	Red Bank	2008-06-20	Human	C0-9	F	Arms	School	Red Bank	Monmouth	Recreation	Negative
TS08-0372	I. scapularis	nymph	flat	Monmouth	Rumson	2008-06-20	Human	C10-19	F	LowTorso	Other	Rumson	Monmouth	Recreation	Negative
TS08-0373	A. americanum	nymph	fed	Monmouth	Neptune	2008-06-20	Human	C70-79	M	Legs	Unknown	Unknown	Monmouth	Unknown	NT
TS08-0374	A. americanum	nymph	flat	Monmouth	Wall	2008-06-20	Human	C30-39	F	UppTorso	Home	Wall	Monmouth	Yard Work	NT
TS08-0375	D. variabilis	female	fed	Monmouth	Holmdel	2008-06-23	Human	C0-9	M	Head	Unknown	Unknown	Monmouth	Recreation	NT
TS08-0376	A. americanum	nymph	flat	Monmouth	Tinton Falls	2008-06-23	Human	C60-69	M	LowTorso	Home	Tinton Falls	Monmouth	Yard Work	NT
TS08-0377	I. scapularis	nymph	flat	Monmouth	Middletown	2008-06-23	Human	C10-19	M	LowTorso	Park	Lincroft	Monmouth	Recreation	Negative
TS08-0378	D. variabilis	female	fed	Monmouth	Matawan	2008-06-23	Human	C40-49	F	Head	Park	Aberdeen	Monmouth	Recreation	NT
TS08-0379	A. americanum	nymph	flat	Monmouth	Manalapan	2008-06-23	Human	C50-59	M	LowTorso	Home	Manalapan	Monmouth	Recreation	NT
TS08-0380	I. scapularis	nymph	flat	Monmouth	Tinton Falls	2008-06-23	Human	C0-9	F	Arms	Unknown	Matawan	Monmouth	Other	Negative
TS08-0381	I. scapularis	nymph	fed	Monmouth	Colts Neck	2008-06-23	Human	C10-19	M	LowTorso	Unknown	Unknown	Monmouth	Unknown	Positive
TS08-0382	I. scapularis	nymph	flat	Monmouth	Farmingdale	2008-06-23	Human	C0-9	M	Torso	Home	Farmingdale	Monmouth	Other	Negative
TS08-0383	I. scapularis	nymph	flat	Monmouth	Farmingdale	2008-06-23	Human	C0-9	M	Torso	Home	Farmingdale	Monmouth	Other	Positive
TS08-0386	A. americanum	nymph	fed	Monmouth	Freehold	2008-06-24	Human	C70-79	M	LowTorso	Home	Freehold	Monmouth	Yard Work	NT
TS08-0387	A. americanum	nymph	flat	Monmouth	Little Silver	2008-06-24	Human	C0-9	F	LowTorso	Home	Freehold	Monmouth	Recreation	NT
TS08-0388	A. americanum	nymph	fed	Monmouth	Howell	2008-06-24	Human	C0-9	M	UppTorso	Home	Howell	Monmouth	Recreation	NT
TS08-0389	A. americanum	nymph	fed	Monmouth	Wall	2008-06-24	Human	C50-59	F	UppTorso	Home	Wall	Monmouth	Unknown	NT
TS08-0390	A. americanum	nymph	fed	Monmouth	Highlands	2008-06-24	Human	C0-9	M	LowTorso	Other	Hazlet	Monmouth	Recreation	NT
TS08-0391	I. scapularis	nymph	flat	Monmouth	Fair Haven	2008-06-24	Human	C0-9	F	LowTorso	Other	Fair Haven	Monmouth	Recreation	Negative
TS08-0392	A. americanum	nymph	fed	Monmouth	Ocean	2008-06-24	Human	C0-9	F	LowTorso	Other	Farmingdale	Monmouth	Recreation	NT
TS08-0393	A. americanum	nymph	flat	Monmouth	Ocean	2008-06-24	Human	C0-9	F	Head	Other	Farmingdale	Monmouth	Recreation	NT
TS08-0394	A. americanum	male	flat	Monmouth	Ocean	2008-06-24	Human	C0-9	F	Legs	Other	Farmingdale	Monmouth	Recreation	NT
TS08-0395	A. americanum	nymph	fed	Monmouth	Marlboro	2008-06-24	Human	C0-9	M	LowTorso	Home	Marlboro	Monmouth	Unknown	NT
TS08-0396	I. scapularis	nymph	flat	Monmouth	Middletown	2008-06-24	Human	C10-19	F	Legs	Park	Middletown	Monmouth	Employment	Negative
TS08-0397	I. scapularis	nymph	flat	Monmouth	Ocean	2008-06-24	Human	C0-9	M	Head	Home/Park	Ocean	Monmouth	Recreation	Negative
TS08-0398	A. americanum	nymph	fed	Monmouth	Freehold	2008-06-25	Human	C0-9	M	UppTorso	Unknown	Unknown	Monmouth	Unknown	NT
TS08-0399	A. americanum	nymph	fed	Monmouth	Middletown	2008-06-25	Human	C0-9	F	Head	Unknown	Middletown	Monmouth	Unknown	NT
TS08-0400	I. scapularis	nymph	flat	Monmouth	Ocean	2008-06-25	Human	C40-49	F	Legs	Home	Ocean	Monmouth	Unknown	Negative
TS08-0401	A. americanum	nymph	fed	Monmouth	Wall	2008-06-25	Human	C0-9	M	LowTorso	Home	Wall	Monmouth	Recreation	NT
TS08-0403	A. americanum	nymph	fed	Monmouth	Sea Girt	2008-06-25	Human	C0-9	M	Head	Unknown	Unknown	Monmouth	Recreation	NT
TS08-0404	I. scapularis	nymph	fed	Monmouth	Colts Neck	2008-06-25	Human	C0-9	M	Head	Home	Colts Neck	Monmouth	Recreation	Positive
TS08-0405	I. scapularis	nymph	flat	Monmouth	Tinton Falls	2008-06-26	Human	C10-19	F	Arms	Home	Tinton Falls	Monmouth	Recreation	Negative
TS08-0406	A. americanum	nymph	fed	Monmouth	Holmdel	2008-06-26	Human	C0-9	M	Head	Park	Hazlet	Monmouth	Recreation	NT
TS08-0407	A. americanum	nymph	fed	Monmouth	Millstone	2008-06-26	Human	C70-79	F	LowTorso	Home	Millstone	Monmouth	Yard Work	NT
TS08-0408	A. americanum	male	flat	Monmouth	Fair Haven	2008-06-27	Human	C0-9	M	UppTorso	Home	Fair Haven	Monmouth	Recreation	NT
TS08-0409	A. americanum	nymph	fed	Monmouth	Millstone	2008-06-27	Human	C50-59	F	LowTorso	Home	Millstone	Monmouth	Other	NT
TS08-0410	A. americanum	nymph	fed	Monmouth	Freehold	2008-06-27	Human	C50-59	F	LowTorso	Park	Freehold	Monmouth	Unknown	NT
TS08-0411	I. scapularis	nymph	flat	Monmouth	Freehold	2008-06-30	Human	C10-19	F	LowTorso	Other	Freehold	Monmouth	Recreation	Negative
TS08-0412	A. americanum	nymph	fed	Monmouth	Brielle	2008-06-30	Human	C0-9	M	UppTorso	Park	Howell	Monmouth	Recreation	NT
TS08-0413	A. americanum	nymph	flat	Monmouth	Howell	2008-06-30	Human	C0-9	F	LowTorso	Home	Howell	Monmouth	Recreation	NT
TS08-0414	A. americanum	nymph	flat	Monmouth	Atlantic Highlands	2008-06-30	Human	C0-9	F	UppTorso	Home	Atlantic Highlands	Monmouth	Recreation	NT
TS08-0415	A. americanum	nymph	fed	Monmouth	Millstone	2008-06-30	Human	C30-39	F	LowTorso	Unknown	Unknown	Monmouth	Unknown	NT
TS08-0417	A. americanum	nymph	fed	Monmouth	Manalapan	2008-06-30	Human	C60-69	F	Legs	Park	Freehold	Monmouth	Recreation	NT
TS08-0418	A. americanum	nymph	fed	Monmouth	Manalapan	2008-06-30	Human	C60-69	F	Legs	Park	Freehold	Monmouth	Recreation	NT
TS08-0419	A. americanum	nymph	fed	Monmouth	Manalapan	2008-06-30	Human	C60-69	F	Legs	Park	Freehold	Monmouth	Recreation	NT
TS08-0420	A. americanum	nymph	fed	Monmouth	Howell	2008-06-30	Human	C30-39	M	LowTorso	Home	Howell	Monmouth	Yard Work	NT
TS08-0421	I. scapularis	nymph	flat	Monmouth	Atlantic Highlands	2008-06-30	Human	C0-9	M	Head	Home/Park	Atlantic Highlands	Monmouth	Recreation	Negative
TS08-0422	I. scapularis	nymph	fed	Monmouth	Middletown	2008-07-01	Human	C0-9	M	LowTorso	Home	Middletown	Monmouth	Recreation	Negative
TS08-0423	I. scapularis	nymph	fed	Monmouth	Highlands	2008-07-01	Human	C0-9	M	Head	Home	Highlands	Monmouth	Recreation	Positive
TS08-0424	A. americanum	nymph	fed	Monmouth	Farmingdale	2008-07-01	Human	C30-39	M	LowTorso	Home	Farmingdale	Monmouth	Recreation	NT
TS08-0425	I. scapularis	nymph	flat	Monmouth	Little Silver	2008-07-01	Human	C0-9	F	LowTorso	Other	Little Silver	Monmouth	Recreation	Negative
TS08-0426	A. americanum	nymph	flat	Monmouth	Eatontown	2008-07-01	Human	C0-9	M	UppTorso	Unknown	Unknown	Monmouth	Unknown	NT
TS08-0427	A. americanum	male	flat	Monmouth	Tinton Falls	2008-07-02	Human	C40-49	F	Arms	Home	Tinton Falls	Monmouth	Yard Work	NT
TS08-0428	A. americanum	nymph	flat	Monmouth	Keyport	2008-07-02	Human	C0-9	M	LowTorso	Park	Marlboro	Monmouth	Recreation	NT
TS08-0429	A. americanum	nymph	fed	Monmouth	Keyport	2008-07-02	Human	C0-9	F	Arms	Park	Marlboro	Monmouth	Recreation	NT
TS08-0430	I. scapularis	nymph	flat	Monmouth	Keyport	2008-07-02	Human	C30-39	F	LowTorso	Park	Marlboro	Monmouth	Recreation	Positive
TS08-0431	D. variabilis	female	flat	Monmouth	Red Bank	2008-06-27	Human	NP	F	Head	Home	Red Bank	Monmouth	Recreation	NT
TS08-0432	D. variabilis	female	flat	Monmouth	Ocean	2008-07-02	Human	C0-9	F	Head	Other	Ocean	Monmouth	Recreation	NT
TS08-0433	A. americanum	nymph	flat	Monmouth	Keansburg	2008-07-09	Human	C10-19	F	Legs	Park	Holmdel	Monmouth	Recreation	NT
TS08-0434	A. americanum	nymph	flat	Monmouth	Farmingdale	2008-07-08	Human	C60-69	F	LowTorso	Home	Farmingdale	Monmouth	Yard Work	NT
TS08-0435	A. americanum	nymph	fed	Monmouth	Atlantic Highlands	2008-07-07	Human	C0-9	M	LowTorso	Unknown	Unknown	Monmouth	Recreation	NT
TS08-0436	A. americanum	nymph	flat	Monmouth	Roosevelt	2008-07-07	Human	C60-69	M	Legs	Home	Roosevelt	Monmouth	Yard Work	NT
TS08-0437	A. americanum	female	flat	Monmouth	Wall	2008-07-07	Human	C70-79	M	LowTorso	Home	Wall	Monmouth	Yard Work	NT
TS08-0438	D. variabilis	female	fed	Monmouth	Fair Haven	2008-07-07	Human	C0-9	M	Head	Home	Fair Haven	Monmouth	Recreation	NT
TS08-0439	A. americanum	male	flat	Monmouth	Howell	2008-07-07	Human	C40-49	F	LowTorso	Unknown	Unknown	Monmouth	Unknown	NT
TS08-0440	I. scapularis	nymph	flat	Monmouth	Manasquan	2008-07-07	Human	C0-9	F	Legs	Home	Manasquan	Monmouth	Recreation	Negative
TS08-0441	I. scapularis	nymph	flat	Monmouth	Little Silver	2008-07-08	Human	C0-9	M	Head	Park	Little Silver	Monmouth	Recreation	Negative
TS08-0442	I. scapularis	nymph	fed	Monmouth	Neptune	2008-07-08	Human	C0-9	M	UppTorso	Other	Neptune	Monmouth	Recreation	Negative
TS08-0443	I. scapularis	nymph	flat	Monmouth	Middletown	2008-07-08	Human	C0-9	M	LowTorso	Park	Middletown	Monmouth	Recreation	Negative
TS08-0444	A. americanum	nymph	fed	Monmouth	Freehold	2008-07-09	Human	C0-9	F	UppTorso	Home	Freehold	Monmouth	Recreation	NT
TS08-0445	A. americanum	nymph	fed	Monmouth	Millstone	2008-07-10	Human	C0-9	M	LowTorso	Home	Millstone	Monmouth	Unknown	NT
TS08-0446	D. variabilis	female	flat	Monmouth	Manalapan	2008-07-09	Human	C0-9	M	Head	Unknown	Colts Neck	Monmouth	Recreation	NT
TS08-0447	I. scapularis	nymph	fed	Monmouth	Tinton Falls	2008-07-09	Human	C10-19	F	Arms	Other	Tinton Falls	Monmouth	Recreation	Negative
TS08-0448	A. americanum	nymph	fed	Monmouth	Marlboro	2008-07-09	Human	C50-59	M	LowTorso	Unknown	Unknown	Monmouth	Unknown	NT
TS08-0449	D. variabilis	male	flat	Monmouth	Lincroft	2008-07-09	Human	C50-59	F	Head	Home	Lincroft	Monmouth	Other	NT
TS08-0450	A. americanum	nymph	fed	Monmouth	Spring Lake Heights	2008-07-11	Human	C0-9	M	LowTorso	Other	Freehold	Monmouth	Recreation	NT
TS08-0451	A. americanum	nymph	fed	Monmouth	Long Branch	2008-07-11	Human	C0-9	F	Head	Other	Farmingdale	Monmouth	Recreation	NT
TS08-0453	D. variabilis	female	flat	Monmouth	Tinton Falls	2008-07-11	Human	NP	np	LowTorso	Home	Tinton Falls	Monmouth	Yard Work	NT
TS08-0454	A. americanum	female	flat	Monmouth	Freehold	2008-07-14	Human	C0-9	F	LowTorso	Park	Howell	Monmouth	Recreation	NT
TS08-0455	D. variabilis	male	flat	Monmouth	Freehold	2008-07-14	Human	C10-19	M	Legs	Park	Freehold	Monmouth	Recreation	NT
TS08-0456	D. variabilis	female	fed	Monmouth	Middletown	2008-07-14	Human	C0-9	M	Head	Home	Middletown	Monmouth	Recreation	NT
TS08-0457	A. americanum	female	flat	Monmouth	Brielle	2008-07-14	Human	C0-9	F	UppTorso	Other	Wall	Monmouth	Recreation	NT
TS08-0458	I. scapularis	nymph	flat	Monmouth	Freehold	2008-07-14	Human	C0-9	F	Arms	Home	Freehold	Monmouth	Recreation	Negative
TS08-0459	A. americanum	nymph	fed	Monmouth	Freehold	2008-07-15	Human	C50-59	M	NP	Unknown	Unknown	Monmouth	Unknown	NT
TS08-0460	A. americanum	female	fed	Monmouth	Middletown	2008-07-15	Human	NP	np	NP	Unknown	Unknown	Monmouth	Unknown	NT
TS08-0461	I. scapularis	nymph	fed	Monmouth	Millstone	2008-07-15	Human	C0-9	F	Head	Unknown	Unknown	Monmouth	Recreation	Negative
TS08-0462	I. scapularis	nymph	fed	Monmouth	Colts Neck	2008-07-16	Human	C70-79	F	Arms	Home	Colts Neck	Monmouth	Yard Work	Positive
TS08-0463	A. americanum	nymph	flat	Monmouth	Avon	2008-07-18	Human	C0-9	M	LowTorso	Park	Wall	Monmouth	Recreation	NT
TS08-0464	A. americanum	nymph	flat	Monmouth	Avon	2008-07-18	Human	C10-19	M	Head	Park	Wall	Monmouth	Recreation	NT
TS08-0465	A. americanum	nymph	flat	Monmouth	Avon	2008-07-18	Human	C10-19	M	LowTorso	Park	Wall	Monmouth	Recreation	NT
TS08-0466	A. americanum	nymph	flat	Monmouth	Avon	2008-07-18	Human	C10-19	M	LowTorso	Park	Wall	Monmouth	Recreation	NT
TS08-0467	A. americanum	nymph	flat	Monmouth	Avon	2008-07-18	Human	C10-19	M	LowTorso	Park	Wall	Monmouth	Recreation	NT
TS08-0468	A. americanum	nymph	flat	Monmouth	Avon	2008-07-18	Human	C10-19	M	LowTorso	Park	Wall	Monmouth	Recreation	NT
TS08-0469	D. variabilis	male	flat	Monmouth	Colts Neck	2008-07-17	Human	C50-59	M	Legs	Park	Unknown	Monmouth	Recreation	NT
TS08-0470	A. americanum	nymph	fed	Monmouth	Eatontown	2008-07-18	Human	C20-29	M	NP	Park	Howell	Monmouth	Recreation	NT
TS08-0472	I. scapularis	larva	flat	Monmouth	Freehold	2008-07-21	Human	C80+	F	Arms	Home	Freehold	Monmouth	Yard Work	Negative
TS08-0473	A. americanum	nymph	fed	Monmouth	Freehold	2008-07-21	Human	C40-49	M	Legs	Park	Colts Neck	Monmouth	Recreation	NT
TS08-0474	A. americanum	nymph	fed	Monmouth	Freehold	2008-07-22	Human	C70-79	F	LowTorso	Home	Freehold	Monmouth	Yard Work	NT
TS08-0475	I. dentatus	nymph	flat	Sussex	np	2008-07-23	Human	NP	np	NP		np	Monmouth		Positive
TS08-0476	D. variabilis	female	fed	Monmouth	Freehold	2008-07-23	Human	C0-9	F	Head	Unknown	Unknown	Monmouth	Recreation	NT
TS08-0480	I. scapularis	nymph	flat	Monmouth	Shrewsbury	2008-07-24	Human	C0-9	F	Legs	School	Lincroft	Monmouth	Recreation	Positive
TS08-0481	A. americanum	nymph	flat	Monmouth	Ocean	2008-07-24	Human	C10-19	M	UppTorso	Unknown	Unknown	Monmouth	Employment	NT
TS08-0482	D. variabilis	female	flat	Monmouth	Neptune	2008-07-29	Human	C50-59	M	UppTorso	Other	Matawan	Monmouth	Employment	NT
TS08-0484	I. scapularis	nymph	fed	Monmouth	Middletown	2008-07-25	Human	C10-19	M	LowTorso	Unknown	Unknown	Monmouth	Recreation	Negative
TS08-0485	A. americanum	male		Monmouth	Freehold	2008-07-25	Human	C0-9	M	UppTorso	Home	Freehold	Monmouth	Recreation	NT
TS08-0486	D. variabilis	female	fed	Monmouth	Marlboro	2008-07-25	Human	C0-9	M	Head	Other	Unknown	Monmouth	Recreation	NT
TS08-0489	D. variabilis	female	flat	Monmouth	Colts Neck	2008-08-01	DOG	C0-9	M	NP	Unknown	Unknown	Monmouth	Unknown	NT
TS08-0490	I. scapularis	nymph	fed	Monmouth	Lincroft	2008-07-31	Human	C10-19	M	Arms	Unknown	Unknown	Monmouth	Other	Positive
TS08-0491	A. americanum	nymph	fed	Monmouth	Little Silver	2008-07-29	Human	C40-49	F	Legs	Home	Little Silver	Monmouth	Yard Work	NT
TS08-0492	D. variabilis	male	flat	Monmouth	Sea Bright	2008-08-01	Human	C30-39	M	LowTorso	Other	Colts Neck	Monmouth	Employment	NT
TS08-0493	A. americanum	nymph	fed	Monmouth	Wall	2008-08-05	Human	C40-49	M	LowTorso	Home	Wall	Monmouth	Yard Work	NT
TS08-0494	I. scapularis	nymph	fed	Monmouth	Marlboro	2008-08-04	Human	C0-9	F	LowTorso	Park	Englishtown	Monmouth	Recreation	Negative
TS08-0495	A. americanum	male	flat	Monmouth	Middletown	2008-08-04	Human	C10-19	M	Arms	Park	Middletown	Monmouth	Recreation	NT
TS08-0496	D. variabilis	female	fed	Monmouth	Rumson	2008-08-05	Human	C0-9	M	Head	Home	Rumson	Monmouth	Recreation	NT
TS08-0497	I. scapularis	nymph	fed	Monmouth	Wall	2008-08-05	Human	C0-9	M	Head	Home	Wall	Monmouth	Recreation	Negative
TS08-0498	I. scapularis	nymph	fed	Monmouth	Atlantic Highlands	2008-08-06	Human	C0-9	F	NP	Home	Atlantic Highlands	Monmouth	Recreation	Positive
TS08-0499	D. variabilis	female	fed	Monmouth	Middletown	2008-08-06	Human	C0-9	M	Head	Home	Middletown	Monmouth	Recreation	NT
TS08-0500	D. variabilis	female	flat	Monmouth	Wall	2008-08-07	Human	C10-19	F	LowTorso	Home	Wall	Monmouth	Recreation	NT
TS08-0501	A. americanum	nymph	fed	Monmouth	Howell	2008-08-07	Human	C60-69	F	LowTorso	Home	Howell	Monmouth	Other	NT
TS08-0502	D. variabilis	female	fed	Monmouth	Holmdel	2008-08-08	Human	C10-19	M	UppTorso	Park	Middletown	Monmouth	Recreation	NT
TS08-0503	A. americanum	nymph	flat	Monmouth	Howell	2008-08-12	Human	C20-29	M	LowTorso	Unknown	Unknown	Monmouth	Recreation	NT
TS08-0504	A. americanum	nymph	fed	Monmouth	Ocean	2008-08-12	Human	C60-69	M	LowTorso	Other	Farmingdale	Monmouth	Recreation	NT
TS08-0505	D. variabilis	female	fed	Monmouth	Rumson	2008-08-12	Human	C0-9	F	Head	Unknown	Unknown	Monmouth	Recreation	NT
TS08-0507	D. variabilis	female	fed	Monmouth	Ocean	2008-08-19	DOG	C0-9	M	Head	Home	Ocean	Monmouth	Recreation	NT
TS08-0508	I. scapularis	nymph	flat	Monmouth	Red Bank	2008-06-18	Human	C50-59	F	Arms	Home	Red Bank	Monmouth	Yard Work	Negative
TS08-0511	D. variabilis	female	flat	Monmouth	Wall	2008-08-18	Human	C0-9	M	Head	Home	Wall	Monmouth	Recreation	NT
TS08-0513	D. variabilis	female	flat	Monmouth	Rumson	2008-08-18	Human	C10-19	F	Legs	Park	Holmdel	Monmouth	Recreation	NT
TS08-0515	A. americanum	nymph	fed	Monmouth	Freehold	2008-08-25	Human	C50-59	M	LowTorso	Home	Ocean	Monmouth	Yard Work	NT
TS08-0516	D. variabilis	female	fed	Monmouth	Millstone	2008-08-26	Human	C0-9	F	Head	Park	Freehold	Monmouth	Recreation	NT
TS08-0517	A. americanum	larva	fed	Monmouth	Freehold	2008-08-28	Human	C50-59	M	NP	Unknown	Unknown	Monmouth	Unknown	NT
TS08-0518	A. americanum	larva	fed	Monmouth	Freehold	2008-08-28	Human	C50-59	M	NP	Unknown	Unknown	Monmouth	Unknown	NT
TS08-0519	A. americanum	larva	fed	Monmouth	Freehold	2008-08-28	Human	C50-59	M	NP	Unknown	Unknown	Monmouth	Unknown	NT
TS08-0520	A. americanum	larva	fed	Monmouth	Freehold	2008-08-28	Human	C50-59	M	NP	Unknown	Unknown	Monmouth	Unknown	NT
TS08-0521	A. americanum	larva	fed	Monmouth	Freehold	2008-08-28	Human	C50-59	M	NP	Unknown	Unknown	Monmouth	Unknown	NT
TS08-0522	A. americanum	larva	fed	Monmouth	Freehold	2008-08-28	Human	C50-59	M	NP	Unknown	Unknown	Monmouth	Unknown	NT
TS08-0523	A. americanum	nymph	fed	Monmouth	Freehold	2008-08-29	Human	C40-49	M	Legs	Unknown	Unknown	Monmouth	Unknown	NT
TS08-0524	A. americanum	nymph	fed	Monmouth	Millstone	2008-08-29	Human	C10-19	M	UppTorso	Other	Millstone	Monmouth	Recreation	NT
TS08-0526	I. scapularis	nymph	fed	Monmouth	Wall	2008-09-03	Human	C0-9	M	UppTorso	Unknown	Unknown	Monmouth	Unknown	Negative
TS08-0527	A. americanum	nymph	fed	Monmouth	Tinton Falls	2008-09-08	Human	C0-9	M	LowTorso	Park	Tinton Falls	Monmouth	Recreation	NT
TS08-0528	I. scapularis	nymph	fed	Monmouth	Howell	2008-09-11	Human	C30-39	M	LowTorso	Park	Howell	Monmouth	Recreation	Negative
TS08-0529	I. scapularis	nymph	flat	Monmouth	Middletown	2008-09-10	Human	C0-9	M	LowTorso	Home	Middletown	Monmouth	Recreation	Negative
TS08-0530	A. americanum	nymph	fed	Monmouth	Colts Neck	2008-09-10	Human	C40-49	F	UppTorso	Home	Colts Neck	Monmouth	Yard Work	NT
TS08-0534	A. americanum	nymph	flat	Monmouth	Manalapan	2008-09-18	Human	C0-9	F	LowTorso	Park	Manalapan	Monmouth	Recreation	NT
TS08-0535	I. scapularis	nymph	flat	Monmouth	Rumson	2008-09-29	Human	C0-9	F	LowTorso	Home	Rumson	Monmouth	Recreation	Negative
TS08-0536	I. scapularis	nymph	flat	Monmouth	Fair Haven	2008-10-02	Human	C30-39	M	Legs	Other	Colts Neck	Monmouth	Recreation	Positive
TS08-0539	I. scapularis	female	flat	Monmouth	Middletown	2008-10-06	Human	C60-69	F	LowTorso	Home	Middletown	Monmouth	Yard Work	Negative
TS08-0540	I. scapularis	female	flat	Monmouth	Millstone	2008-10-06	Human	C40-49	M	Arms	Home	Millstone	Monmouth	Recreation	Positive
TS08-0541	I. scapularis	female	flat	Monmouth	Neptune	2008-10-07	Human	C60-69	F	Head	Home	Wall	Monmouth	Recreation	Positive
TS08-0542	I. scapularis	nymph	flat	Monmouth	Shrewsbury	2008-10-08	Human	C10-19	F	LowTorso	Unknown	Unknown	Monmouth	Unknown	Negative
TS08-0543	I. scapularis	female	flat	Monmouth	Ocean	2008-10-09	Human	C10-19	M	LowTorso	Other	Ocean	Monmouth	Recreation	Negative
TS08-0544	I. scapularis	female	fed	Monmouth	Tinton Falls	2008-10-10	DOG	C0-9	F	NP	Other	Tinton Falls	Monmouth	Recreation	Negative
TS08-0545	I. scapularis	female	fed	Monmouth	Red Bank	2008-10-14	DOG	C0-9	F	Head	Home	Red Bank	Monmouth	Recreation	Negative
TS08-0546	I. scapularis	nymph	flat	Monmouth	Wall	2008-10-14	Human	C0-9	F	Head	Park	Wall	Monmouth	Recreation	Negative
TS08-0547	I. scapularis	female	flat	Monmouth	Wall	2008-10-15	Human	C10-19	M	UppTorso	Other	Wall	Monmouth	Recreation	Positive
TS08-0548	I. scapularis	female	fed	Monmouth	Holmdel	2008-10-15	Human	C10-19	M	UppTorso	Unknown	Unknown	Monmouth	Recreation	Negative
TS08-0549	I. scapularis	nymph	fed	Monmouth	Howell	2008-10-16	Human	C50-59	F	LowTorso	Other	Howell	Monmouth	Recreation	Negative
TS08-0550	I. scapularis	female	fed	Monmouth	Middletown	2008-10-20	Human	C0-9	F	Head	Park	Atlantic Highlands	Monmouth	Recreation	Negative
TS08-0551	I. scapularis	nymph	fed	Monmouth	Shrewsbury	2008-10-17	Human	C0-9	F	LowTorso	Park	Little Silver	Monmouth	Recreation	Positive
TS08-0552	I. scapularis	nymph	fed	Monmouth	Howell	2008-10-20	Human	C0-9	F	UppTorso	Home	Howell	Monmouth	Recreation	Positive
TS08-0553	I. scapularis	female	fed	Monmouth	Freehold	2008-10-21	Human	C10-19	F	Arms	Home	Freehold	Monmouth	Recreation	Negative
TS08-0554	I. scapularis	female	fed	Monmouth	Red Bank	2008-10-22	Human	C20-29	M	Legs	Home	Red Bank	Monmouth	Other	Negative
TS08-0555	I. scapularis	female	fed	Monmouth	Marlboro	2008-10-23	Human	C40-49	M	LowTorso	Unknown	Unknown	Monmouth	Unknown	Negative
TS08-0556	I. scapularis	female	flat	Monmouth	Howell	2008-10-24	Human	C40-49	F	LowTorso	Home	Allentown	Monmouth	Yard Work	Negative
TS08-0557	I. scapularis	female	flat	Monmouth	Howell	2008-10-24	Human	C60-69	F	Head	Home	Howell	Monmouth	Other	Negative
TS08-0559	I. scapularis	female	fed	Monmouth	Tinton Falls	27-Oct-08`	DOG	C0-9	F	Head	Home	Tinton Falls	Monmouth	Recreation	Positive
TS08-0560	I. scapularis	female	flat	Monmouth	Rumson	2008-10-28	Human	C40-49	F	Arms	Park	Middletown	Monmouth	Recreation	Positive
TS08-0562	I. scapularis	female	fed	Monmouth	Tinton Falls	2008-10-31	DOG	C0-9	F	NP	Unknown	Tinton Falls	Monmouth	Recreation	Positive
TS08-0563	I. scapularis	female	flat	Monmouth	Atlantic Highlands	2008-11-05	Human	C0-9	M	Arms	Home	Atlantic Highlands	Monmouth	Recreation	Positive
TS08-0564	I. scapularis	female	flat	Monmouth	Middletown	2008-11-05	Human	C0-9	M	Head	Unknown	Middletown	Monmouth	Recreation	Positive
TS08-0567	I. scapularis	female	flat	Monmouth	Ocean	2008-11-05	Human	C0-9	F	Head	Unknown	Ocean	Monmouth	Recreation	Negative
TS08-0568	I. scapularis	female	flat	Monmouth	Freehold	2008-11-06	Human	C50-59	M	Arms	Other	Freehold	Monmouth	Employment	Positive
TS08-0569	I. scapularis	female	flat	Monmouth	Howell	2008-11-07	Human	C40-49	F	UppTorso	Park	Howell	Monmouth	Recreation	Negative
TS08-0572	I. scapularis	female	fed	Monmouth	Manasquan	2008-11-10	Human	C0-9	F	Head	Home	Manasquan	Monmouth	Recreation	Negative
TS08-0573	I. scapularis	female	flat	Monmouth	Colts Neck	2008-11-07	Human	C0-9	M	Head	Home	Colts Neck	Monmouth	Recreation	Negative
TS08-0574	I. scapularis	nymph	fed	Monmouth	Marlboro	2008-11-10	Human	C60-69	F	Legs	Unknown	Unknown	Monmouth	Unknown	Negative
TS08-0575	I. scapularis	female	flat	Monmouth	Colts Neck	2008-11-07	Human	C0-9	M	Head	Home	Colts Neck	Monmouth	Recreation	Positive
TS08-0576	I. scapularis	female	fed	Monmouth	Howell	2008-11-13	Human	NP	M	LowTorso	Unknown	Unknown	Monmouth	Unknown	Negative
TS08-0577	I. scapularis	female	flat	Monmouth	Ocean	2008-11-12	Human	C50-59	F	Arms	Home	Ocean	Monmouth	Recreation	Negative
TS08-0578	I. scapularis	female	fed	Monmouth	Roosevelt	2008-11-13	Human	C50-59	F	UppTorso	Unknown	Unknown	Monmouth	Unknown	Negative
TS08-0579	I. scapularis	female	flat	Monmouth	Fair Haven	2008-11-12	Human	C10-19	F	Head	Other	Colts Neck	Monmouth	Recreation	Negative
TS08-0580	I. scapularis	female	fed	Monmouth	Matawan	2008-11-12	Human	C50-59	M	Arms	Home	Matawan	Monmouth	Yard Work	Negative
TS08-0581	I. scapularis	female	fed	Monmouth	Marlboro	2008-11-13	Human	C60-69	M	UppTorso	Unknown	Unknown	Monmouth	Unknown	Negative
TS08-0582	I. scapularis	female	fed	Monmouth	Ocean	2008-11-14	Human	C10-19	F	Legs	Unknown	Unknown	Monmouth	Unknown	Negative
TS08-0586	I. scapularis	female	fed	Monmouth	Farmingdale	2008-11-14	DOG	C0-9	M	NP	Unknown	Unknown	Monmouth	Unknown	Positive
TS08-0587	I. scapularis	female	flat	Monmouth	Marlboro	2008-11-14	Human	C50-59	M	Arms	Unknown	Marlboro	Monmouth	Yard Work	Positive
TS08-0589	I. scapularis	female	flat	Monmouth	Middletown	2008-11-18	Human	C0-9	M	Head	Park	Middletown	Monmouth	Recreation	Negative
TS08-0590	I. scapularis	female	flat	Monmouth	Holmdel	2008-11-17	Human	C0-9	M	LowTorso	Home	Holmdel	Monmouth	Recreation	Positive
TS08-0591	I. scapularis	female	fed	Monmouth	West Long Branch	2008-11-17	Human	C10-19	F	Head	Home	Freehold	Monmouth	Yard Work	Negative
TS08-0592	I. scapularis	female	flat	Monmouth	Neptune	2008-11-17	Human	C60-69	M	LowTorso	Home	Neptune	Monmouth	Recreation	Negative
TS08-0593	I. scapularis	female	fed	Monmouth	Neptune	2008-11-18	Human	C50-59	F	LowTorso	Park	Neptune	Monmouth	Recreation	Positive
TS08-0594	I. scapularis	female	flat	Monmouth	Lincroft	2008-11-17	Human	C40-49	F	UppTorso	Home	Lincroft	Monmouth	Yard Work	Negative
TS08-0595	I. scapularis	female	fed	Monmouth	Wall	2008-11-17	Human	C0-9	M	Head	Home	Wall	Monmouth	Recreation	Negative
TS08-0596	I. scapularis	female	flat	Monmouth	Brielle	2008-11-20	Human	C0-9	M	LowTorso	Other	Brielle	Monmouth	Recreation	Negative
TS08-0597	I. scapularis	female	fed	Monmouth	Freehold	2008-11-24	Human	C10-19	M	UppTorso	Unknown	Unknown	Monmouth	Unknown	Positive
TS08-0598	I. scapularis	female	fed	Monmouth	Long Branch	2008-11-25	Human	C0-9	F	NotAttach	Other	Long Branch	Monmouth	Other	Negative
TS08-0599	I. scapularis	female	flat	Monmouth	Middletown	2008-12-01	Human	C0-9	F	Head	Park	Middletown	Monmouth	Recreation	Positive
TS08-0600	I. scapularis	female	flat	Monmouth	Tinton Falls	2008-12-02	Human	C0-9	M	Head	Home	Tinton Falls	Monmouth	Recreation	Negative
TS08-0603	I. scapularis	female	flat	Monmouth	Farmingdale	2008-12-01	Human	C70-79	M	LowTorso	Home	Farmingdale	Monmouth	Yard Work	Negative
TS08-0604	I. scapularis	female	flat	Monmouth	Middletown	2008-12-03	Human	C10-19	F	Head	Unknown	Middletown	Monmouth	Unknown	Positive
TS08-0605	I. scapularis	female	fed	Monmouth	Ocean	2008-12-05	Human	C0-9	F	Head	Home	Ocean	Monmouth	Unknown	Negative
TS08-0606	I. scapularis	female	fed	Monmouth	Neptune	2008-12-15	DOG	C0-9	F	UppTorso	Other	Manalapan	Monmouth	Other	Negative
TS08-0607	I. scapularis	female	fed	Monmouth	Neptune	2008-12-15	DOG	C0-9	F	UppTorso	Other	Manalapan	Monmouth	Other	Negative
TS08-0608	I. scapularis	female	fed	Monmouth	Tinton Falls	2008-12-17	Human	C70-79	F	UppTorso	Home	Tinton Falls	Monmouth	Other	Negative
TS08-0609	I. scapularis	female	flat	Monmouth	Tinton Falls	2008-12-16	Human	C0-9	F	UppTorso	Park	Tinton Falls	Monmouth	Recreation	Negative
TS08-0610	I. scapularis	female	flat	Monmouth	Marlboro	2008-12-15	Human	C50-59	M	Arms	Park	Holmdel	Monmouth	Recreation	Positive
TS08-0611	I. scapularis	female	fed	Monmouth	Aberdeen	2008-12-15	Human	C0-9	F	Head	School	Matawan	Monmouth	Recreation	Negative
TS08-0612	I. scapularis	female	fed	Monmouth	Neptune	2008-12-19	Human	C40-49	M	LowTorso	Park	Holmdel	Monmouth	Hunting	Negative
TS08-0613	I. scapularis	female	fed	Monmouth	West Long Branch	2008-12-18	DOG	C0-9	F	NP	Home	Farmingdale	Monmouth	Recreation	Positive
TS08-0614	I. scapularis	female	fed	Monmouth	West Long Branch	2008-12-18	DOG	C0-9	F	NP	Home	Farmingdale	Monmouth	Recreation	Negative
TS08-0615	I. scapularis	female	fed	Monmouth	West Long Branch	2008-12-18	DOG	C0-9	F	NP	Home	Farmingdale	Monmouth	Recreation	Positive
TS08-0616	I. scapularis	female	flat	Monmouth	Howell	2008-12-18	Human	C40-49	F	UppTorso	Other	Howell	Monmouth	Recreation	Negative
TS08-0617	I. scapularis	female	fed	Monmouth	Neptune	2008-12-31	DOG	C0-9	M	Head	Unknown	Unknown	Monmouth	Unknown	Positive
TS08-0618	I. scapularis	female	flat	Monmouth	Little Silver	2008-12-29	Human	C0-9	M	UppTorso	Park	Middletown	Monmouth	Recreation	Negative
TS08-0619	I. scapularis	female	fed	Monmouth	Shrewsbury	2008-12-29	DOG	C10-19	F	Head	Home	Shrewsbury	Monmouth	Recreation	Negative
TS08-0620	I. scapularis	female	fed	Monmouth	Colts Neck	2008-12-29	Human	C10-19	F	Arms	Unknown	Unknown	Monmouth	Unknown	Negative
TS08-0621	I. scapularis	female	fed	Monmouth	Lake Como	2008-12-28	DOG	C0-9	M	Torso	Home	Lake Como	Monmouth	Unknown	Negative
TS09-0001	I. scapularis	female	flat	Monmouth	Marlboro	2009-01-02	Human	C20-29	M	LowTorso	Other	Marlboro	Monmouth	Recreation	Positive
TS09-0002	I. scapularis	female	fed	Monmouth	Freehold	2009-01-05	Human	C50-59	M	Head	Home	Freehold	Monmouth	Yard Work	Negative
TS09-0003	I. scapularis	female	fed	Monmouth	Middletown	2009-01-07	Human	C0-9	F	Head	Home	Middletown	Monmouth	Recreation	Negative
TS09-0004	I. scapularis	female	fed	Monmouth	Shrewsbury	2009-01-08	Human	C50-59	F	UppTorso	Park	Middletown	Monmouth	Recreation	Negative
TS09-0007	I. scapularis	female	flat	Monmouth	Long Branch	2009-02-08	Human	C10-19	M	LowTorso	Park	Eatontown	Monmouth	Recreation	Positive
TS09-0008	I. scapularis	female	flat	Monmouth	Marlboro	2009-02-11	Human	C50-59	F	LowTorso	Home	Marlboro	Monmouth	Unknown	Negative
TS09-0009	I. scapularis	female	flat	Monmouth	Little Silver	2009-02-13	Human	C30-39	M	Arms	Other	Freehold	Monmouth	Employment	Negative
TS09-0011	I. scapularis	female	fed	Monmouth	Wall	2009-02-25	DOG	C0-9	F	Head	Home	Wall	Monmouth	Recreation	Negative
TS09-0012	I. scapularis	female	fed	Monmouth	Red Bank	2009-02-27	Human	C0-9	F	Head	Home	Red Bank	Monmouth	Recreation	Positive
TS09-0013	I. scapularis	female	flat	Monmouth	Ocean	2009-03-03	Human	C60-69	M	Head	Home	Ocean	Monmouth	Other	Negative
TS09-0014	I. scapularis	female	flat	Monmouth	Manalapan	2009-03-04	Human	C0-9	F	Head	Unknown	Unknown	Monmouth	Unknown	Negative
TS09-0015	I. scapularis	female	flat	Monmouth	Tinton Falls	2009-03-04	Human	C0-9	F	UppTorso	Home	Tinton Falls	Monmouth	Recreation	Positive
TS09-0017	I. scapularis	female	fed	Monmouth	Ocean	2009-03-06	Human	C60-69	F	Torso	Unknown	Unknown	Monmouth	Unknown	Negative
TS09-0018	I. scapularis	female	flat	Monmouth	Ocean	2009-03-09	Human	C0-9	M	Head	Park	Colts Neck	Monmouth	Recreation	Positive
TS09-0019	I. scapularis	female	flat	Monmouth	Ocean	2009-03-09	Human	C0-9	F	UppTorso	Home	Ocean	Monmouth	Recreation	Positive
TS09-0020	I. scapularis	female	fed	Camden	Berlin	2009-03-13	Human	NP	F	NP	Unknown	Unknown	Monmouth	Unknown	NT
TS09-0021	I. scapularis	male	flat	Monmouth	Tinton Falls	2009-03-12	Human	C30-39	F	Head	School	Middletown	Monmouth	Recreation	NT
TS09-0022	I. scapularis	female	flat	Monmouth	Rumson	2009-03-20	Human	C0-9	M	Head	Home	Rumson	Monmouth	Recreation	Negative
TS09-0023	I. scapularis	female	flat	Monmouth	Holmdel	2009-03-20	Human	C60-69	F	Arms	Home	Holmdel	Monmouth	Yard Work	Negative
TS09-0024	I. scapularis	female	flat	Monmouth	Howell	2009-03-20	Human	C0-9	M	Head	School	Howell	Monmouth	Recreation	Negative
TS09-0025	I. scapularis	female	flat	Monmouth	Atlantic Highlands	2009-03-19	Human	C50-59	F	UppTorso	Home	Atlantic Highlands	Monmouth	Yard Work	Positive
TS09-0026	I. scapularis	female	flat	Monmouth	Millstone	2009-03-19	Human	C50-59	F	LowTorso	Home	Millstone	Monmouth	Recreation	Positive
TS09-0027	I. scapularis	female	fed	Monmouth	Freehold	2009-03-19	Human	C0-9	M	Head	Home	Freehold	Monmouth	Yard Work	Negative
TS09-0028	I. scapularis	female	flat	Monmouth	Wall	2009-03-17	Human	C40-49	M	Head	Park	Wall	Monmouth	Hunting	Positive
TS09-0029	I. scapularis	female	flat	Monmouth	Red Bank	2009-03-16	Human	C0-9	M	Head	Park	Middletown	Monmouth	Recreation	Negative
TS09-0030	I. scapularis	female	flat	Monmouth	Marlboro	2009-03-23	Human	C40-49	F	Legs	Home	Marlboro	Monmouth	Other	Positive
TS09-0031	I. scapularis	female	flat	Monmouth	Rumson	2009-03-24	Human	C10-19	F	UppTorso	Park	Middletown	Monmouth	Other	Positive
TS09-0032	I. scapularis	female	flat	Monmouth	Freehold	2009-03-27	Human	C0-9	M	UppTorso	Unknown	Unknown	Monmouth	Unknown	Negative
TS09-0033	I. scapularis	female	flat	Monmouth	Roosevelt	2009-03-30	DOG	C10-19	M	UppTorso	Home	Roosevelt	Monmouth	Other	Negative
TS09-0034	I. scapularis	female	flat	Monmouth	Wall	2009-04-01	Human	C30-39	M	UppTorso	Park	Farmingdale	Monmouth	Recreation	Negative
TS09-0035	I. scapularis	female	fed	Monmouth	Eatontown	2009-04-03	DOG	NP	np	NP	Unknown	Unknown	Monmouth	Unknown	Negative
TS09-0036	I. scapularis	female	flat	Monmouth	Howell	2009-04-03	Human	C0-9	F	Head	Unknown	Unknown	Monmouth	Recreation	Positive
TS09-0037	I. scapularis	female	fed	Monmouth	Millstone	2009-04-02	Human	C60-69	F	Legs	Unknown	Unknown	Monmouth	Other	Negative
TS09-0038	I. scapularis	female	flat	Monmouth	Manalapan	2009-04-09	Human	NP	F	LowTorso	Home	Manalapan	Monmouth	Unknown	Positive
TS09-0039	D. variabilis	male	flat	Monmouth	Marlboro	2009-04-08	Human	C0-9	M	Head	Park	Marlboro	Monmouth	Recreation	NT
TS09-0040	I. scapularis	female	flat	Monmouth	Manasquan	2009-04-06	Human	C0-9	F	UppTorso	Unknown	Unknown	Monmouth	Recreation	Positive
TS09-0041	A. americanum	female	flat	Monmouth	Tinton Falls	2009-04-09	Human	NP	np	NP	Unknown	Unknown	Monmouth	Unknown	NT
TS09-0042	I. scapularis	female	flat	Monmouth	Wall	2009-04-13	Human	C0-9	F	UppTorso	Home	Wall	Monmouth	Recreation	Positive
TS09-0043	A. americanum	nymph	flat	Monmouth	Middletown	2009-04-13	Human	C40-49	F	LowTorso	Home	Middletown	Monmouth	Yard Work	NT
TS09-0044	I. scapularis	female	fed	Monmouth	Rumson	2009-04-13	Human	C40-49	F	UppTorso	Park	Middletown	Monmouth	Recreation	Positive
TS09-0045	I. scapularis	female	flat	Monmouth	Farmingdale	2009-04-14	Human	C60-69	F	UppTorso	Unknown	Unknown	Monmouth	Yard Work	Negative
TS09-0046	A. americanum	male	flat	Monmouth	Manalapan	2009-04-13	Human	C60-69	M	LowTorso	Unknown	Unknown	Monmouth	Unknown	NT
TS09-0047	A. americanum	male	flat	Monmouth	Marlboro	2009-04-13	Human	C10-19	M	UppTorso	Home	Marlboro	Monmouth	Recreation	NT
TS09-0048	D. variabilis	male	flat	Monmouth	Manasquan	2009-04-13	Human	C50-59	F	Head	Other	Manasquan	Monmouth	Other	NT
TS09-0052	I. scapularis	female	flat	Monmouth	Middletown	2009-04-13	Human	C30-39	F	UppTorso	Home	Middletown	Monmouth	Recreation	Positive
TS09-0053	A. americanum	male	flat	Monmouth	Howell	2009-04-14	Human	C40-49	F	NP	Other	Howell	Monmouth	Recreation	NT
TS09-0054	I. scapularis	female	flat	Monmouth	Marlboro	2009-04-14	Human	C20-29	M	Torso	Unknown	Unknown	Monmouth	Unknown	Positive
TS09-0055	I. scapularis	female	fed	Monmouth	Lincroft	2009-04-15	Human	C0-9	F	Head	Unknown	Unknown	Monmouth	Unknown	Negative
TS09-0056	I. scapularis	female	flat	Monmouth	Millstone	2009-04-16	Human	C50-59	M	Arms	Home	Millstone	Monmouth	Yard Work	Positive
TS09-0057	I. scapularis	female	fed	Monmouth	Middletown	2009-04-16	Human	C10-19	M	UppTorso	Home	Middletown	Monmouth	Recreation	Negative
TS09-0058	A. americanum	male	flat	Monmouth	Colts Neck	2009-04-17	Human	C0-9	M	NP	Unknown	Unknown	Monmouth	Unknown	NT
TS09-0059	I. scapularis	female	flat	Monmouth	Tinton Falls	2009-04-17	Human	C0-9	M	UppTorso	Other	Freehold	Monmouth	Recreation	Positive
TS09-0061	D. variabilis	male	flat	Monmouth	Shrewsbury	2009-04-20	Human	C40-49	F	Head	Unknown	Unknown	Monmouth	Unknown	NT
TS09-0063	I. scapularis	female	flat	Monmouth	Marlboro	2009-04-20	Human	C10-19	M	Torso	Other	Freehold	Monmouth	Recreation	Negative
TS09-0065	I. scapularis	female	flat	Monmouth	Hazlet	2009-04-21	Human	C0-9	M	Head	Home	Hazlet	Monmouth	Recreation	Negative
TS09-0066	A. americanum	male	flat	Monmouth	Marlboro	2009-04-22	Human	C10-19	M	NP	Unknown	Unknown	Monmouth	Unknown	NT
TS09-0067	I. scapularis	female	fed	Monmouth	Neptune	2009-04-22	Human	C0-9	M	Head	Park	Farmingdale	Monmouth	Recreation	Negative
TS09-0068	A. americanum	female	flat	Monmouth	Manasquan	2009-04-21	Human	C40-49	F	Legs	Park	Farmingdale	Monmouth	Recreation	NT
TS09-0069	D. variabilis	male	flat	Monmouth	Millstone	2009-04-22	Human	NP	np	Head	Home	Millstone	Monmouth	Unknown	NT
TS09-0070	A. americanum	male	flat	Monmouth	Colts Neck	2009-04-22	Human	C40-49	F	UppTorso	Park	Colts Neck	Monmouth	Other	NT
TS09-0071	I. scapularis	female	flat	Monmouth	Howell	2009-04-22	Human	C10-19	M	UppTorso	Home	Howell	Monmouth	Recreation	Negative
TS09-0072	A. americanum	nymph	fed	Monmouth	Freehold	2009-04-23	Human	C40-49	F	UppTorso	Home	Freehold	Monmouth	Yard Work	NT
TS09-0073	I. scapularis	female	NA	Monmouth	Red Bank	2009-04-23	Human	C10-19	M	Torso	Unknown	Unknown	Monmouth	Unknown	Negative
TS09-0074	I. scapularis	female	fed	Monmouth	Wall	2009-04-23	Human	NP	M	UppTorso	Home	Wall	Monmouth	Other	Positive
TS09-0075	D. variabilis	male	flat	Monmouth	Manalapan	2009-04-23	Human	C0-9	M	Head	Unknown	Unknown	Monmouth	Unknown	NT
TS09-0076	I. scapularis	female	fed	Monmouth	Howell	2009-04-23	Human	C0-9	F	Head	Unknown	Unknown	Monmouth	Unknown	Positive
TS09-0077	A. americanum	male	flat	Monmouth	Red Bank	2009-04-27	Human	NP	M	LowTorso	Unknown	Unknown	Monmouth	Unknown	NT
TS09-0078	I. scapularis	female	fed	Monmouth	Ocean	2009-04-27	Human	C0-9	F	Head	Unknown	Tinton Falls	Monmouth	Recreation	Negative
TS09-0079	D. variabilis	male	flat	Monmouth	Millstone	2009-04-24	Human	C10-19	F	Head	Unknown	Unknown	Monmouth	Unknown	NT
TS09-0080	A. americanum	nymph	fed	Monmouth	Freehold	2009-04-24	Human	C0-9	F	UppTorso	Park	Howell	Monmouth	Recreation	NT
TS09-0081	A. americanum	male	flat	Monmouth	Middletown	2009-04-24	Human	C50-59	F	UppTorso	Home	Middletown	Monmouth	Unknown	NT
TS09-0083	D. variabilis	male	flat	Monmouth	Eatontown	2009-04-28	Human	C40-49	F	Head	Home	Eatontown	Monmouth	Yard Work	NT
TS09-0084	A. americanum	nymph	flat	Monmouth	Wall	2009-04-28	Human	C0-9	M	UppTorso	Home	Wall	Monmouth	Recreation	NT
TS09-0085	D. variabilis	female	flat	Monmouth	Keyport	2009-04-28	Human	C50-59	F	Head	Home	Keyport	Monmouth	Yard Work	NT
TS09-0086	D. variabilis	female	flat	Monmouth	Howell	2009-04-28	Human	C40-49	F	UppTorso	Other	Howell	Monmouth	Recreation	NT
TS09-0087	D. variabilis	male	flat	Monmouth	Red Bank	2009-04-28	Human	C0-9	M	Torso	Other	Lincroft	Monmouth	Recreation	NT
TS09-0088	A. americanum	nymph	fed	Monmouth	Manalapan	2009-04-28	Human	C50-59	M	UppTorso	Home	Manalapan	Monmouth	Other	NT
TS09-0089	A. americanum	female	flat	Monmouth	Freehold	2009-04-28	Human	C0-9	M	LowTorso	Home	Freehold	Monmouth	Recreation	NT
TS09-0090	D. variabilis	male	flat	Monmouth	Sea Girt	2009-04-28	Human	C0-9	M	Head	Home	Sea Girt	Monmouth	Recreation	NT
TS09-0091	I. scapularis	female	fed	Monmouth	Tinton Falls	2009-04-28	Human	C0-9	F	Head	Unknown	Unknown	Monmouth	Unknown	Negative
TS09-0093	I. scapularis	female	flat	Monmouth	Neptune	2009-04-27	Human	C0-9	F	LowTorso	Unknown	Unknown	Monmouth	Recreation	Positive
TS09-0094	A. americanum	female	flat	Monmouth	Howell	2009-04-27	Human	C50-59	F	Torso	Home	Howell	Monmouth	Yard Work	NT
TS09-0095	A. americanum	female	fed	Monmouth	Howell	2009-04-27	DOG	C0-9	M	NP	Home	Howell	Monmouth	Unknown	NT
TS09-0096	D. variabilis	male	flat	Monmouth	Howell	2009-04-28	Human	C10-19	F	NP	Unknown	Unknown	Monmouth	Unknown	NT
TS09-0097	A. americanum	male	flat	Monmouth	Atlantic Highlands	2009-04-29	Human	C50-59	M	UppTorso	Home	Atlantic Highlands	Monmouth	Recreation	NT
TS09-0098	D. variabilis	female	flat	Monmouth	Marlboro	2009-04-29	Human	C60-69	F	Head	Unknown	Unknown	Monmouth	Recreation	NT
TS09-0099	A. americanum	nymph	fed	Monmouth	Howell	2009-04-29	Human	C30-39	F	LowTorso	Unknown	Unknown	Monmouth	Recreation	NT
TS09-0100	A. americanum	nymph	fed	Monmouth	Spring Lake Heights	2009-04-29	Human	C0-9	F	UppTorso	Unknown	Wall	Monmouth	Recreation	NT
TS09-0101	I. scapularis	female	fed	Monmouth	Manalapan	2009-04-29	Human	C20-29	F	Torso	Unknown	Unknown	Monmouth	Unknown	Negative
TS09-0102	A. americanum	female	flat	Monmouth	Freehold	2009-04-29	Human	C80+	F	UppTorso	Unknown	Unknown	Monmouth	Unknown	NT
TS09-0103	D. variabilis	male	flat	Monmouth	Freehold	2009-04-29	Human	C60-69	M	Head	Unknown	Freehold	Monmouth	Employment	NT
TS09-0104	I. scapularis	female	fed	Monmouth	Red Bank	2009-04-29	Human	C0-9	F	Head	Home	Red Bank	Monmouth	Recreation	Negative
TS09-0105	D. variabilis	male	flat	Monmouth	Wall	2009-04-30	Human	C0-9	F	Head	School	Wall	Monmouth	Recreation	NT
TS09-0106	D. variabilis	female	flat	Monmouth	Middletown	2009-04-30	Human	C0-9	M	Head	Unknown	Unknown	Monmouth	Unknown	NT
TS09-0107	I. scapularis	female	fed	Monmouth	Ocean	2009-04-30	Human	C0-9	M	Head	Park	Ocean	Monmouth	Recreation	Negative
TS09-0108	D. variabilis	male	flat	Monmouth	Farmingdale	2009-04-30	Human	C0-9	F	Head	Home	Farmingdale	Monmouth	Recreation	NT
TS09-0109	D. variabilis	female	flat	Monmouth	Howell	2009-04-30	Human	C0-9	F	Head	Home	Howell	Monmouth	Yard Work	NT
TS09-0110	I. scapularis	female	flat	Monmouth	Tinton Falls	2009-05-01	Human	C0-9	M	LowTorso	Park	Tinton Falls	Monmouth	Unknown	Positive
TS09-0111	A. americanum	male	flat	Monmouth	Wall	2009-05-01	Human	C60-69	F	LowTorso	Unknown	Unknown	Monmouth	Unknown	NT
TS09-0113	I. scapularis	female	fed	Monmouth	Middletown	2009-05-01	Human	NP	np	NP	Unknown	Unknown	Monmouth	Unknown	Negative
TS09-0114	D. variabilis	male	fed	Monmouth	Wall	2009-05-01	Human	C0-9	F	UppTorso	Unknown	Unknown	Monmouth	Unknown	NT
TS09-0115	I. scapularis	nymph	flat	Monmouth	Marlboro	2009-05-04	Human	C0-9	M	NP	Unknown	Unknown	Monmouth	Unknown	Negative
TS09-0116	A. americanum	nymph	flat	Monmouth	Farmingdale	2009-05-04	Human	C0-9	F	Head	Home	Farmingdale	Monmouth	Unknown	NT
TS09-0117	A. americanum	male	flat	Monmouth	Wall	2009-05-04	Human	NP	F	Head	Home	Wall	Monmouth	Yard Work	NT
TS09-0119	D. variabilis	female	flat	Monmouth	Shrewsbury	2009-05-04	Human	C0-9	F	Head	Unknown	Shrewsbury	Monmouth	Unknown	NT
TS09-0120	D. variabilis	male	flat	Monmouth	Holmdel	2009-05-04	Human	C0-9	F	NP	Unknown	Unknown	Monmouth	Unknown	NT
TS09-0121	D. variabilis	female	fed	Monmouth	Ocean	2009-05-04	Human	C10-19	M	LowTorso	Home	Ocean	Monmouth	Recreation	NT
TS09-0122	D. variabilis	female	flat	Monmouth	Ocean	2009-05-05	Human	C10-19	F	UppTorso	Unknown	Unknown	Monmouth	Unknown	NT
TS09-0123	I. scapularis	female	fed	Monmouth	Holmdel	2009-05-04	Human	C0-9	F	Head	Home	Holmdel	Monmouth	Recreation	Negative
TS09-0125	I. scapularis	female	flat	Monmouth	Red Bank	2009-05-05	Human	C10-19	F	LowTorso	Home	Lincroft	Monmouth	Recreation	Negative
TS09-0126	D. variabilis	male	flat	Monmouth	Freehold	2009-05-05	Human	C0-9	M	Head	Unknown	Unknown	Monmouth	Unknown	NT
TS09-0127	A. americanum	female	flat	Monmouth	Aberdeen	2009-05-05	Human	C50-59	F	Head	Unknown	Unknown	Monmouth	Unknown	NT
TS09-0128	A. americanum	nymph	fed	Monmouth	Manasquan	2009-05-05	Human	C10-19	M	LowTorso	Home	Manasquan	Monmouth	Recreation	NT
TS09-0129	D. variabilis	male	flat	Monmouth	Freehold	2009-05-06	Human	C30-39	F	UppTorso	Home	Freehold	Monmouth	Recreation	NT
TS09-0130	D. variabilis	female	fed	Monmouth	Freehold	2009-05-06	Human	C0-9	F	Head	Home	Freehold	Monmouth	Recreation	NT
TS09-0131	D. variabilis	male	flat	Monmouth	Colts Neck	2009-05-06	Human	C40-49	M	UppTorso	Other	Colts Neck	Monmouth	Other	NT
TS09-0132	I. scapularis	female	flat	Monmouth	Lincroft	2009-05-07	Human	C10-19	F	LowTorso	School	Lincroft	Monmouth	Recreation	Negative
TS09-0133	A. americanum	female	flat	Monmouth	Colts Neck	2009-05-07	Human	C0-9	F	Head	Home	Colts Neck	Monmouth	Recreation	NT
TS09-0134	A. americanum	male	flat	Monmouth	Marlboro	2009-05-07	Human	C40-49	M	LowTorso	Unknown	Unknown	Monmouth	Unknown	NT
TS09-0135	D. variabilis	male	flat	Monmouth	Holmdel	2009-05-08	Human	NP	F	LowTorso	Home	Holmdel	Monmouth	Other	NT
TS09-0136	A. americanum	male	flat	Monmouth	Hazlet	2009-05-08	Human	C40-49	F	UppTorso	Unknown	Middletown	Monmouth	Unknown	NT
TS09-0138	D. variabilis	female	flat	Monmouth	Shrewsbury	2009-05-12	Human	C0-9	F	Head	Home	Shrewsbury	Monmouth	Unknown	NT
TS09-0139	I. scapularis	nymph	flat	Monmouth	Tinton Falls	2009-05-12	Human	C0-9	M	Head	Park	Unknown	Monmouth	Unknown	Negative
TS09-0140	A. americanum	female	fed	Monmouth	Middletown	2009-05-11	Human	C50-59	M	UppTorso	Home	Middletown	Monmouth	Yard Work	NT
TS09-0141	D. variabilis	male	flat	Monmouth	Wall	2009-05-11	Human	C0-9	M	Head	Home	Wall	Monmouth	Recreation	NT
TS09-0143	D. variabilis	male	flat	Monmouth	West Long Branch	2009-05-11	Human	C10-19	M	Head	Home	West Long Branch	Monmouth	Recreation	NT
TS09-0144	A. americanum	nymph	flat	Monmouth	Howell	2009-05-11	Human	C10-19	M	LowTorso	Other	Howell	Monmouth	Recreation	NT
TS09-0145	D. variabilis	male	flat	Monmouth	Wall	2009-05-11	Human	C40-49	F	Head	Unknown	Wall	Monmouth	Unknown	NT
TS09-0147	A. americanum	male	flat	Monmouth	Ocean	2009-05-11	Human	C40-49	F	UppTorso	Park	Eatontown	Monmouth	Recreation	NT
TS09-0148	A. americanum	male	flat	Monmouth	Wall	2009-05-11	Human	C70-79	M	LowTorso	Home	Wall	Monmouth	Yard Work	NT
TS09-0149	D. variabilis	female	flat	Monmouth	Middletown	2009-05-11	Human	C0-9	M	Head	Unknown	Unknown	Monmouth	Unknown	NT
TS09-0150	I. scapularis	nymph	fed	Monmouth	Manalapan	2009-05-12	Human	C0-9	F	Head	School	Manalapan	Monmouth	Unknown	Negative
TS09-0151	D. variabilis	male	flat	Monmouth	Spring Lake	2009-05-12	Human	C60-69	M	LowTorso	Other	Neptune	Monmouth	Other	NT
TS09-0152	D. variabilis	male	flat	Monmouth	Spring Lake	2009-05-12	Human	C60-69	M	Legs	Other	Neptune	Monmouth	Other	NT
TS09-0153	A. americanum	male	flat	Monmouth	Shrewsbury	2009-05-12	Human	C0-9	M	Head	School	Shrewsbury	Monmouth	Recreation	NT
TS09-0155	I. scapularis	nymph	fed	Monmouth	Lake Como	2009-05-11	Human	C0-9	M	UppTorso	Other	Manalapan	Monmouth	Recreation	Negative
TS09-0156	D. variabilis	male	flat	Monmouth	Tinton Falls	2009-05-12	Human	C0-9	F	Head	School	Tinton Falls	Monmouth	Unknown	NT
TS09-0157	I. scapularis	nymph	fed	Monmouth	Tinton Falls	2009-05-12	Human	C0-9	F	LowTorso	Unknown	Tinton Falls	Monmouth	Recreation	Positive
TS09-0158	D. variabilis	female	flat	Monmouth	Middletown	2009-05-12	Human	C70-79	F	Head	Home	Middletown	Monmouth	Yard Work	NT
TS09-0159	D. variabilis	male	flat	Monmouth	Middletown	2009-05-12	Human	C70-79	F	NP	Home	Middletown	Monmouth	Yard Work	NT
TS09-0160	I. scapularis	nymph	flat	Monmouth	Middletown	2009-05-12	Human	C70-79	F	NP	Home	Middletown	Monmouth	Yard Work	Negative
TS09-0161	D. variabilis	female	flat	Monmouth	Middletown	2009-05-12	Human	C0-9	M	Head	Unknown	Middletown	Monmouth	Recreation	NT
TS09-0163	D. variabilis	female	flat	Monmouth	Aberdeen	2009-05-12	Human	C30-39	F	Head	Other	Middletown	Monmouth	Other	NT
TS09-0164	D. variabilis	male	flat	Monmouth	Aberdeen	2009-05-12	Human	C30-39	F	Head	Other	Middletown	Monmouth	Other	NT
TS09-0165	D. variabilis	female	flat	Monmouth	Tinton Falls	2009-05-12	Human	C10-19	M	Head	Home	Tinton Falls	Monmouth	Recreation	NT
TS09-0167	A. americanum	nymph	flat	Monmouth	Neptune	2009-05-13	Human	C40-49	F	Torso	Home	Neptune	Monmouth	Yard Work	NT
TS09-0168	D. variabilis	male	flat	Monmouth	Highlands	2009-05-13	Human	C0-9	F	Head	Home	Highlands	Monmouth	Recreation	NT
TS09-0169	A. americanum	male	flat	Monmouth	Middletown	2009-05-13	Human	C60-69	M	LowTorso	Unknown	Unknown	Monmouth	Unknown	NT
TS09-0170	D. variabilis	male	flat	Monmouth	Howell	2009-05-15	Human	C0-9	F	Head	Home	Howell	Monmouth	Recreation	NT
TS09-0171	D. variabilis	male	flat	Monmouth	Howell	2009-05-15	Human	C0-9	F	Head	Home	Howell	Monmouth	Recreation	NT
TS09-0172	D. variabilis	female	flat	Monmouth	Howell	2009-05-15	Human	C0-9	F	LowTorso	Home	Howell	Monmouth	Recreation	NT
TS09-0173	A. americanum	female	flat	Monmouth	Howell	2009-05-15	Human	C0-9	F	Legs	Home	Howell	Monmouth	Recreation	NT
TS09-0174	I. scapularis	female	flat	Monmouth	Colts Neck	2009-05-14	Human	C10-19	M	UppTorso	Home	Colts Neck	Monmouth	Recreation	Negative
TS09-0175	D. variabilis	male	flat	Monmouth	Middletown	2009-05-14	Human	C0-9	F	Head	Home	Middletown	Monmouth	Recreation	NT
TS09-0177	I. scapularis	female	flat	Monmouth	Tinton Falls	2009-05-14	Human	NP	np	LowTorso	Other	Tinton Falls	Monmouth	Recreation	Positive
TS09-0178	A. americanum	nymph	fed	Monmouth	Middletown	2009-05-15	Human	C40-49	F	LowTorso	Home	Middletown	Monmouth	Yard Work	NT
TS09-0180	D. variabilis	male	fed	Monmouth	Little Silver	2009-05-15	Human	C0-9	F	Head	Home	Little Silver	Monmouth	Recreation	NT
TS09-0181	I. scapularis	nymph	flat	Monmouth	Middletown	2009-05-15	Human	C0-9	F	LowTorso	School	Marlboro	Monmouth	Other	Negative
TS09-0182	A. americanum	nymph	fed	Monmouth	Freehold	2009-05-14	Human	C0-9	M	Head	Home	Freehold	Monmouth	Unknown	NT
TS09-0183	D. variabilis	female	fed	Monmouth	Fair Haven	2009-05-14	Human	C40-49	F	LowTorso	Other	Red Bank	Monmouth	Recreation	NT
TS09-0184	D. variabilis	female	flat	Monmouth	Manasquan	2009-05-13	Human	C0-9	F	Head	School	Manasquan	Monmouth	Recreation	NT
TS09-0185	I. scapularis	nymph	flat	Monmouth	Neptune	2009-05-14	Human	C0-9	M	NP	Unknown	Unknown	Monmouth	Unknown	Positive
TS09-0186	D. variabilis	female	flat	Monmouth	Fair Haven	2009-05-15	Human	C50-59	F	Head	Other	Unknown	Monmouth	Recreation	NT
TS09-0187	A. americanum	male	flat	Monmouth	Tinton Falls	2009-05-14	Human	C60-69	M	UppTorso	Park	Farmingdale	Monmouth	Other	NT
TS09-0188	I. scapularis	nymph	flat	Monmouth	Middletown	2009-05-18	Human	C0-9	M	UppTorso	Home	Middletown	Monmouth	Recreation	Negative
TS09-0189	I. scapularis	nymph	flat	Monmouth	Marlboro	2009-05-18	Human	C10-19	F	Head	Park	Farmingdale	Monmouth	Recreation	Negative
TS09-0190	I. scapularis	female	flat	Monmouth	Millstone	2009-05-18	Human	C0-9	F	UppTorso	Home	Millstone	Monmouth	Recreation	Positive
TS09-0191	I. scapularis	nymph	fed	Monmouth	Marlboro	2009-05-18	Human	C0-9	M	LowTorso	Unknown	Unknown	Monmouth	Recreation	Negative
TS09-0192	D. variabilis	male	flat	Monmouth	Middletown	2009-05-18	Human	C0-9	M	Head	Home	Middletown	Monmouth	Recreation	NT
TS09-0193	A. americanum	nymph	flat	Monmouth	Freehold	2009-05-19	Human	C20-29	F	LowTorso	Home	Howell	Monmouth	Recreation	NT
TS09-0194	A. americanum	nymph	fed	Monmouth	Millstone	2009-05-18	Human	C0-9	M	UppTorso	Home	Millstone	Monmouth	Recreation	NT
TS09-0195	D. variabilis	female	flat	Monmouth	Sea Girt	2009-05-18	Human	C0-9	M	Head	Home	Sea Girt	Monmouth	Recreation	NT
TS09-0196	D. variabilis	female	flat	Monmouth	Sea Girt	2009-05-18	Human	C0-9	M	LowTorso	Home	Sea Girt	Monmouth	Recreation	NT
TS09-0197	A. americanum	male	flat	Monmouth	Bradley Beach	2009-05-18	Human	C30-39	F	LowTorso	Unknown	Unknown	Monmouth	Unknown	NT
TS09-0198	I. scapularis	nymph	flat	Monmouth	Farmingdale	2009-05-18	Human	C0-9	F	Head	Home	Farmingdale	Monmouth	Recreation	Positive
TS09-0199	A. americanum	male	flat	Monmouth	Wall	2009-05-18	Human	C20-29	F	Legs	Home	Wall	Monmouth	Other	NT
TS09-0200	D. variabilis	female	flat	Monmouth	Colts Neck	2009-05-18	Human	C0-9	F	Head	Unknown	Unknown	Monmouth	Recreation	NT
TS09-0201	A. americanum	nymph	flat	Monmouth	Tinton Falls	2009-05-18	Human	C50-59	M	LowTorso	Unknown	Unknown	Monmouth	Recreation	NT
TS09-0203	D. variabilis	female	fed	Monmouth	Tinton Falls	2009-05-18	Human	C0-9	F	Head	Home	Tinton Falls	Monmouth	Recreation	NT
TS09-0204	D. variabilis	female	fed	Monmouth	Wall	2009-05-19	Human	C0-9	M	Head	School	Wall	Monmouth	Recreation	NT
TS09-0205	A. americanum	female	flat	Monmouth	Manasquan	2009-05-19	Human	C50-59	F	LowTorso	Other	Wall	Monmouth	Recreation	NT
TS09-0206	A. americanum	male	flat	Monmouth	Manasquan	2009-05-19	Human	C50-59	M	LowTorso	Park	Wall	Monmouth	Recreation	NT
TS09-0208	A. americanum	nymph	fed	Monmouth	Tinton Falls	2009-05-19	Human	C40-49	M	LowTorso	Home	Tinton Falls	Monmouth	Yard Work	NT
TS09-0209	D. variabilis	male	flat	Monmouth	Manasquan	2009-05-19	Human	C0-9	F	Head	Home	Wall	Monmouth	Other	NT
TS09-0210	I. scapularis	nymph	flat	Monmouth	Little Silver	2009-05-19	Human	C0-9	M	Head	Unknown	Unknown	Monmouth	Unknown	Negative
TS09-0211	D. variabilis	male	flat	Monmouth	Neptune	2009-05-20	Human	C40-49	F	UppTorso	Unknown	Unknown	Monmouth	Unknown	NT
TS09-0212	I. scapularis	nymph	fed	Monmouth	Middletown	2009-05-20	Human	C10-19	F	LowTorso	Unknown	Unknown	Monmouth	Recreation	Positive
TS09-0213	I. scapularis	nymph	flat	Monmouth	Eatontown	2009-05-20	Human	C0-9	F	NP	Other	Tinton Falls	Monmouth	Other	Negative
TS09-0214	A. americanum	male	flat	Monmouth	Farmingdale	2009-05-20	Human	C0-9	M	Head	Home	Farmingdale	Monmouth	Recreation	NT
TS09-0215	A. americanum	male	flat	Monmouth	Howell	2009-05-20	Human	C60-69	F	LowTorso	Home	Howell	Monmouth	Yard Work	NT
TS09-0216	A. americanum	female	flat	Monmouth	Rumson	2009-05-20	Human	C40-49	F	LowTorso	Unknown	Unknown	Monmouth	Unknown	NT
TS09-0217	A. americanum	nymph	fed	Monmouth	Wall	2009-05-20	Human	C0-9	M	UppTorso	Other	Wall	Monmouth	Recreation	NT
TS09-0218	A. americanum	nymph	fed	Monmouth	Lincroft	2009-05-20	Human	NP	F	Arms	Unknown	Unknown	Monmouth	Employment	NT
TS09-0219	A. americanum	nymph	fed	Monmouth	Marlboro	2009-05-20	Human	C0-9	F	UppTorso	Home	Marlboro	Monmouth	Recreation	NT
TS09-0220	I. scapularis	nymph	flat	Monmouth	Marlboro	2009-05-20	Human	C10-19	F	Head	Unknown	Marlboro	Monmouth	Recreation	Negative
TS09-0221	I. scapularis	female	fed	Monmouth	Lincroft	2009-05-20	Human	C60-69	M	UppTorso	Home	Lincroft	Monmouth	Yard Work	Negative
TS09-0222	A. americanum	female	flat	Monmouth	Sea Girt	2009-05-21	Human	C60-69	F	UppTorso	Park	Wall	Monmouth	Recreation	NT
TS09-0223	A. americanum	male	flat	Monmouth	Howell	2009-05-21	Human	C30-39	M	Legs	Unknown	Unknown	Monmouth	Unknown	NT
TS09-0224	I. scapularis	female	flat	Monmouth	Middletown	2009-05-21	Human	C0-9	M	LowTorso	Park	Middletown	Monmouth	Recreation	Positive
TS09-0225	A. americanum	male	flat	Monmouth	Wall	2009-05-21	Human	C40-49	F	UppTorso	Home	Wall	Monmouth	Yard Work	NT
TS09-0226	A. americanum	male	flat	Monmouth	Eatontown	2009-05-21	Human	C30-39	F	Legs	Park	Wall	Monmouth	Recreation	NT
TS09-0227	A. americanum	nymph	fed	Monmouth	Manalapan	2009-05-21	Human	C40-49	M	UppTorso	Unknown	Unknown	Monmouth	Unknown	NT
TS09-0228	I. scapularis	nymph	flat	Monmouth	Colts Neck	2009-05-21	Human	C10-19	F	Torso	Unknown	Unknown	Monmouth	Recreation	Negative
TS09-0229	D. variabilis	female	flat	Monmouth	Colts Neck	2009-05-21	Human	C10-19	F	Arms	Unknown	Unknown	Monmouth	Recreation	NT
TS09-0230	I. scapularis	nymph	flat	Monmouth	Red Bank	2009-05-21	Human	C10-19	F	Arms	Park	Fair Haven	Monmouth	Recreation	Negative
TS09-0231	A. americanum	nymph	fed	Monmouth	Howell	2009-05-21	Human	C0-9	M	UppTorso	Park	Unknown	Monmouth	Other	NT
TS09-0232	D. variabilis	male	flat	Monmouth	Marlboro	2009-05-21	Human	C0-9	F	Head	Unknown	Unknown	Monmouth	Recreation	NT
TS09-0233	I. scapularis	nymph	fed	Monmouth	Freehold	2009-05-21	Human	C10-19	M	LowTorso	Park	Unknown	Monmouth	Other	Negative
TS09-0234	I. scapularis	nymph	fed	Monmouth	Marlboro	2009-05-21	Human	C0-9	M	Arms	Home	Marlboro	Monmouth	Recreation	Negative
TS09-0235	A. americanum	nymph	fed	Monmouth	Manalapan	2009-05-21	Human	C30-39	F	Legs	Home	Manalapan	Monmouth	Recreation	NT
TS09-0236	A. americanum	nymph	fed	Monmouth	Allentown	2009-05-21	Human	C20-29	M	NP	Unknown	Unknown	Monmouth	Unknown	NT
TS09-0237	I. scapularis	nymph	fed	Monmouth	Freehold	2009-05-22	Human	C40-49	M	LowTorso	Home	Freehold	Monmouth	Yard Work	Positive
TS09-0238	I. scapularis	nymph	fed	Monmouth	Fair Haven	2009-05-22	Human	C0-9	F	LowTorso	Home	Fair Haven	Monmouth	Recreation	Negative
TS09-0239	I. scapularis	nymph	flat	Monmouth	Middletown	2009-05-22	Human	C10-19	M	Arms	Unknown	Unknown	Monmouth	Unknown	Negative
TS09-0240	I. scapularis	nymph	flat	Monmouth	Colts Neck	2009-05-22	Human	C40-49	F	LowTorso	Home	Colts Neck	Monmouth	Yard Work	Negative
TS09-0241	A. americanum	male	flat	Monmouth	Red Bank	2009-05-22	Human	C0-9	M	Torso	Park	Middletown	Monmouth	Recreation	NT
TS09-0242	A. americanum	nymph	fed	Monmouth	Neptune	2009-05-22	Human	C60-69	F	LowTorso	Unknown	Unknown	Monmouth	Recreation	NT
TS09-0243	I. scapularis	nymph	flat	Monmouth	Colts Neck	2009-05-22	Human	C70-79	F	Arms	Home	Colts Neck	Monmouth	Yard Work	Negative
TS09-0244	A. americanum	female	flat	Monmouth	Howell	2009-05-22	Human	NP	np	Arms	Home	Howell	Monmouth	Yard Work	NT
TS09-0245	D. variabilis	male	flat	Monmouth	Holmdel	2009-05-26	Human	C0-9	F	Head	Home	Holmdel	Monmouth	Recreation	NT
TS09-0246	D. variabilis	male	flat	Monmouth	Holmdel	2009-05-26	Human	C0-9	F	NP	Home	Holmdel	Monmouth	Recreation	NT
TS09-0247	A. americanum	nymph	flat	Monmouth	Wall	2009-05-26	Human	C70-79	M	LowTorso	Park	Wall	Monmouth	Recreation	NT
TS09-0248	D. variabilis	male	flat	Monmouth	Freehold	2009-05-26	Human	C0-9	F	Head	Home	Freehold	Monmouth	Recreation	NT
TS09-0249	A. americanum	nymph	fed	Monmouth	Freehold	2009-05-26	Human	C40-49	M	LowTorso	Other	Howell	Monmouth	Employment	NT
TS09-0250	A. americanum	female	flat	Monmouth	Avon	2009-05-26	Human	C10-19	M	LowTorso	Unknown	Unknown	Monmouth	Unknown	NT
TS09-0251	I. scapularis	nymph	flat	Monmouth	Aberdeen	2009-05-26	Human	C10-19	F	UppTorso	Other	Aberdeen	Monmouth	Recreation	Negative
TS09-0252	D. variabilis	male	flat	Monmouth	West Long Branch	2009-05-26	Human	C40-49	M	Head	Other	Ocean	Monmouth	Employment	NT
TS09-0253	D. variabilis	male	flat	Monmouth	West Long Branch	2009-05-26	Human	C40-49	M	Head	Other	Ocean	Monmouth	Employment	NT
TS09-0254	I. scapularis	nymph	fed	Monmouth	Highlands	2009-05-26	Human	C50-59	M	LowTorso	Home	Highlands	Monmouth	Yard Work	Positive
TS09-0255	A. americanum	female	fed	Monmouth	Farmingdale	2009-05-26	Human	C70-79	M	LowTorso	Home	Farmingdale	Monmouth	Unknown	NT
TS09-0256	D. variabilis	female	flat	Monmouth	Eatontown	2009-05-26	Human	NP	F	NP	Unknown	Unknown	Monmouth	Unknown	NT
TS09-0257	D. variabilis	female	flat	Monmouth	Eatontown	2009-05-26	Human	NP	F	NP	Unknown	Unknown	Monmouth	Unknown	NT
TS09-0258	A. americanum	nymph	fed	Monmouth	Howell	2009-05-26	Human	C0-9	F	LowTorso	Unknown	Howell	Monmouth	Recreation	NT
TS09-0259	I. scapularis	nymph	flat	Monmouth	Colts Neck	2009-05-26	Human	C10-19	F	UppTorso	Unknown	Unknown	Monmouth	Recreation	Positive
TS09-0262	A. americanum	male	flat	Monmouth	Freehold	2009-05-26	Human	C0-9	M	Head	Home	Freehold	Monmouth	Recreation	NT
TS09-0263	D. variabilis	male	flat	Monmouth	Holmdel	2009-05-27	Human	C50-59	M	NP	Park	Unknown	Monmouth	Unknown	NT
TS09-0264	I. scapularis	nymph	fed	Monmouth	Little Silver	2009-05-27	Human	C60-69	F	UppTorso	Unknown	Unknown	Monmouth	Unknown	Negative
TS09-0265	I. scapularis	nymph	fed	Monmouth	West Long Branch	2009-05-27	Human	C10-19	M	LowTorso	School	West Long Branch	Monmouth	Recreation	Negative
TS09-0267	A. americanum	female	flat	Monmouth	Colts Neck	2009-05-27	Human	C40-49	F	UppTorso	Home	Colts Neck	Monmouth	Yard Work	NT
TS09-0268	D. variabilis	female	flat	Monmouth	Colts Neck	2009-05-27	Human	C50-59	M	Head	Home	Colts Neck	Monmouth	Employment	NT
TS09-0269	I. scapularis	nymph	fed	Monmouth	Manalapan	2009-05-26	Human	C10-19	M	UppTorso	Other	Manalapan	Monmouth	Other	Positive
TS09-0270	I. scapularis	nymph	flat	Monmouth	Millstone	2009-05-27	Human	C0-9	F	Legs	Home	Millstone	Monmouth	Yard Work	Negative
TS09-0271	I. scapularis	nymph	fed	Monmouth	Freehold	2009-05-27	Human	C10-19	M	Arms	Park	Freehold	Monmouth	Recreation	Negative
TS09-0272	I. scapularis	nymph	flat	Monmouth	Wall	2009-05-27	Human	C0-9	F	LowTorso	Home	Wall	Monmouth	Recreation	Negative
TS09-0273	A. americanum	female	fed	Monmouth	Ocean	2009-05-27	Human	C0-9	M	UppTorso	Other	Howell	Monmouth	Recreation	NT
TS09-0274	A. americanum	female	flat	Monmouth	Middletown	2009-05-27	Human	C40-49	F	UppTorso	Home	Middletown	Monmouth	Yard Work	NT
TS09-0275	I. scapularis	nymph	flat	Monmouth	Ocean	2009-05-27	Human	C0-9	M	LowTorso	Other	Howell	Monmouth	Recreation	Negative
TS09-0276	A. americanum	male	flat	Monmouth	Manalapan	2009-05-27	Human	C50-59	M	LowTorso	Home	Manalapan	Monmouth	Yard Work	NT
TS09-0277	I. scapularis	nymph	fed	Monmouth	Fair Haven	2009-05-27	Human	C0-9	M	LowTorso	Unknown	Unknown	Monmouth	Unknown	Negative
TS09-0278	I. scapularis	nymph	fed	Monmouth	Neptune	2009-05-27	Human	C10-19	F	LowTorso	Unknown	Unknown	Monmouth	Unknown	Negative
TS09-0279	I. scapularis	nymph	flat	Monmouth	Colts Neck	2009-05-27	Human	C10-19	M	UppTorso	Home	Colts Neck	Monmouth	Recreation	Positive
TS09-0280	D. variabilis	male	flat	Monmouth	Aberdeen	2009-05-27	Human	C50-59	M	UppTorso	Home	Aberdeen	Monmouth	Yard Work	NT
TS09-0281	I. scapularis	nymph	flat	Monmouth	Wall	2009-05-27	Human	C0-9	F	Arms	Home	Wall	Monmouth	Recreation	Negative
TS09-0282	I. scapularis	nymph	fed	Monmouth	Millstone	2009-05-27	Human	C0-9	F	LowTorso	Home	Millstone	Monmouth	Recreation	Negative
TS09-0283	A. americanum	male	flat	Monmouth	Aberdeen	2009-05-28	Human	C30-39	F	LowTorso	Park	Freehold	Monmouth	Recreation	NT
TS09-0284	A. americanum	male	flat	Monmouth	Asbury Park	2009-05-28	Human	C40-49	M	LowTorso	Unknown	Unknown	Monmouth	Unknown	NT
TS09-0285	A. americanum	nymph	flat	Monmouth	Asbury Park	2009-05-28	Human	C40-49	M	LowTorso	Unknown	Unknown	Monmouth	Unknown	NT
TS09-0286	A. americanum	nymph	flat	Monmouth	Tinton Falls	2009-05-28	Human	C20-29	M	LowTorso	Home	Tinton Falls	Monmouth	Yard Work	NT
TS09-0287	D. variabilis	male	flat	Monmouth	Tinton Falls	2009-05-28	Human	C0-9	F	Arms	School	Tinton Falls	Monmouth	Unknown	NT
TS09-0288	I. scapularis	nymph	fed	Monmouth	Eatontown	2009-05-28	Human	C0-9	F	Head	Unknown	Unknown	Monmouth	Unknown	Negative
TS09-0289	A. americanum	nymph	fed	Monmouth	Wall	2009-05-28	Human	C50-59	F	LowTorso	Unknown	Unknown	Monmouth	Unknown	NT
TS09-0290	I. scapularis	female	flat	Monmouth	Middletown	2009-05-28	Human	C0-9	M	UppTorso	Home	Middletown	Monmouth	Recreation	Negative
TS09-0291	I. scapularis	nymph	flat	Monmouth	Rumson	2009-05-28	Human	C10-19	F	Arms	Home	Rumson	Monmouth	Recreation	Negative
TS09-0292	A. americanum	male	flat	Monmouth	Marlboro	2009-05-28	Human	C40-49	F	UppTorso	Park	Manasquan	Monmouth	Unknown	NT
TS09-0293	A. americanum	male	flat	Monmouth	Marlboro	2009-05-28	Human	C0-9	M	LowTorso	Park	Manasquan	Monmouth	Unknown	NT
TS09-0294	A. americanum	female	flat	Monmouth	Marlboro	2009-05-29	Human	C40-49	F	UppTorso	Home	Marlboro	Monmouth	Yard Work	NT
TS09-0295	A. americanum	nymph	fed	Monmouth	Eatontown	2009-05-29	Human	C40-49	F	LowTorso	Home	Eatontown	Monmouth	Yard Work	NT
TS09-0296	D. variabilis	female	fed	Monmouth	Little Silver	2009-05-29	Human	C0-9	M	Head	Other	Little Silver	Monmouth	Recreation	NT
TS09-0297	D. variabilis	male	flat	Monmouth	Marlboro	2009-05-29	Human	C0-9	F	LowTorso	Home	Marlboro	Monmouth	Recreation	NT
TS09-0298	I. scapularis	nymph	flat	Monmouth	Middletown	2009-05-29	Human	C0-9	M	Head	Home	Middletown	Monmouth	Recreation	Positive
TS09-0299	I. scapularis	nymph	flat	Monmouth	Middletown	2009-05-29	Human	C0-9	M	UppTorso	Home	Middletown	Monmouth	Recreation	Negative
TS09-0300	D. variabilis	female	fed	Monmouth	Ocean	2009-05-29	Human	C50-59	M	UppTorso	Home	Ocean	Monmouth	Yard Work	NT
TS09-0301	I. scapularis	nymph	flat	Monmouth	Marlboro	2009-05-29	Human	C0-9	M	UppTorso	Home	Marlboro	Monmouth	Recreation	Negative
TS09-0302	I. scapularis	nymph	flat	Monmouth	Middletown	2009-05-29	Human	C0-9	F	UppTorso	Home	Middletown	Monmouth	Recreation	Negative
TS09-0305	D. variabilis	male	flat	Monmouth	Manasquan	2009-06-01	Human	C30-39	M	UppTorso	Unknown	Unknown	Monmouth	Employment	NT
TS09-0306	A. americanum	nymph	fed	Monmouth	Red Bank	2009-06-01	Human	C40-49	M	UppTorso	Home	Red Bank	Monmouth	Yard Work	NT
TS09-0307	D. variabilis	male	flat	Monmouth	Rumson	2009-06-01	Human	C0-9	M	UppTorso	Park	Colts Neck	Monmouth	Recreation	NT
TS09-0308	I. scapularis	nymph	flat	Monmouth	Freehold	2009-06-01	Human	C10-19	M	LowTorso	Other	Manalapan	Monmouth	Recreation	Negative
TS09-0309	I. scapularis	nymph	flat	Monmouth	Farmingdale	2009-06-01	Human	C60-69	F	Torso	Home	Farmingdale	Monmouth	Yard Work	Negative
TS09-0310	I. scapularis	nymph	flat	Monmouth	Manalapan	2009-06-01	Human	C0-9	F	Head	Park	Manalapan	Monmouth	Recreation	Positive
TS09-0311	A. americanum	female	fed	Monmouth	Red Bank	2009-06-01	Human	C40-49	M	UppTorso	Unknown	Unknown	Monmouth	Unknown	NT
TS09-0312	I. scapularis	nymph	flat	Monmouth	Marlboro	2009-06-02	Human	C10-19	M	Head	Park	Manasquan	Monmouth	Unknown	Negative
TS09-0313	A. americanum	male	flat	Monmouth	Marlboro	2009-06-02	Human	C10-19	M	Head	Park	Manasquan	Monmouth	Unknown	NT
TS09-0314	I. scapularis	nymph	flat	Monmouth	Holmdel	2009-06-02	Human	C50-59	F	UppTorso	Other	Wall	Monmouth	Recreation	Negative
TS09-0315	D. variabilis	male	flat	Monmouth	Neptune	2009-06-02	Human	C0-9	F	Head	Park	Neptune	Monmouth	Recreation	NT
TS09-0316	D. variabilis	female	fed	Monmouth	Howell	2009-06-02	Human	C0-9	M	UppTorso	Unknown	Unknown	Monmouth	Unknown	NT
TS09-0317	A. americanum	nymph	fed	Monmouth	Freehold	2009-06-02	Human	C0-9	F	LowTorso	Unknown	Unknown	Monmouth	Recreation	NT
TS09-0318	A. americanum	male	flat	Monmouth	Colts Neck	2009-06-02	Human	C10-19	M	UppTorso	Home	Colts Neck	Monmouth	Recreation	NT
TS09-0319	D. variabilis	male	flat	Monmouth	Fair Haven	2009-06-02	Human	C0-9	F	Head	Unknown	Unknown	Monmouth	Unknown	NT
TS09-0320	I. scapularis	nymph	flat	Monmouth	Colts Neck	2009-06-02	Human	C0-9	M	UppTorso	Unknown	Unknown	Monmouth	Unknown	Negative
TS09-0321	A. americanum	male	flat	Monmouth	Eatontown	2009-06-02	Human	C40-49	F	Legs	Park	Freehold	Monmouth	Other	NT
TS09-0323	I. scapularis	nymph	fed	Monmouth	Colts Neck	2009-06-02	Human	C0-9	M	LowTorso	Unknown	Unknown	Monmouth	Unknown	Negative
TS09-0324	D. variabilis	male	flat	Monmouth	Millstone	2009-06-03	Human	C0-9	F	UppTorso	Unknown	Unknown	Monmouth	Unknown	NT
TS09-0325	I. scapularis	nymph	fed	Monmouth	Red Bank	2009-06-03	Human	NP	F	Torso	Unknown	Unknown	Monmouth	Employment	Negative
TS09-0326	I. scapularis	female	flat	Monmouth	Middletown	2009-06-03	Human	C10-19	M	UppTorso	Home	Middletown	Monmouth	Recreation	Positive
TS09-0327	A. americanum	nymph	fed	Monmouth	Freehold	2009-06-03	Human	C40-49	M	UppTorso	Park	Freehold	Monmouth	Recreation	NT
TS09-0328	I. scapularis	nymph	fed	Monmouth	Lincroft	2009-06-03	Human	C60-69	F	LowTorso	Park	Unknown	Monmouth	Recreation	Negative
TS09-0329	A. americanum	female	flat	Monmouth	Howell	2009-06-03	Human	C30-39	M	UppTorso	Home	Howell	Monmouth	Yard Work	NT
TS09-0330	A. americanum	female	flat	Monmouth	Farmingdale	2009-06-03	Human	C0-9	F	UppTorso	Park	Howell	Monmouth	Recreation	NT
TS09-0331	I. scapularis	nymph	fed	Monmouth	Holmdel	2009-06-03	Human	C0-9	M	Head	Home	Holmdel	Monmouth	Recreation	Negative
TS09-0332	A. americanum	nymph	fed	Monmouth	Freehold	2009-06-04	Human	C20-29	F	NP	Unknown	Unknown	Monmouth	Unknown	NT
TS09-0333	I. scapularis	nymph	flat	Monmouth	Lincroft	2009-06-04	Human	C0-9	F	Arms	Home	Lincroft	Monmouth	Recreation	Negative
TS09-0334	I. scapularis	nymph	flat	Monmouth	Ocean	2009-06-04	Human	C0-9	M	LowTorso	Park	West Long Branch	Monmouth	Recreation	Positive
TS09-0335	A. americanum	male	flat	Monmouth	Howell	2009-06-04	Human	C10-19	M	Legs	Unknown	Howell	Monmouth	Unknown	NT
TS09-0337	D. variabilis	female	flat	Monmouth	Sea Girt	2009-06-05	Human	C10-19	M	Torso	School	Wall	Monmouth	Other	NT
TS09-0338	A. americanum	female	flat	Monmouth	Fair Haven	2009-06-05	Human	C0-9	M	LowTorso	School	Fair Haven	Monmouth	Recreation	NT
TS09-0340	A. americanum	nymph	flat	Monmouth	Red Bank	2009-06-05	Human	NP	np	LowTorso	Other	Unknown	Monmouth	Recreation	NT
TS09-0341	A. americanum	nymph	flat	Monmouth	Red Bank	2009-06-05	Human	NP	np	LowTorso	Other	Unknown	Monmouth	Recreation	NT
TS09-0342	A. americanum	nymph	flat	Monmouth	Red Bank	2009-06-05	Human	NP	np	LowTorso	Other	Unknown	Monmouth	Recreation	NT
TS09-0343	A. americanum	nymph	flat	Monmouth	Red Bank	2009-06-05	Human	NP	np	LowTorso	Other	Unknown	Monmouth	Recreation	NT
TS09-0344	A. americanum	nymph	flat	Monmouth	Red Bank	2009-06-05	Human	NP	np	LowTorso	Other	Unknown	Monmouth	Recreation	NT
TS09-0345	A. americanum	female	flat	Monmouth	Red Bank	2009-06-05	Human	NP	np	LowTorso	Other	Unknown	Monmouth	Recreation	NT
TS09-0346	A. americanum	female	flat	Monmouth	Red Bank	2009-06-05	Human	NP	np	LowTorso	Other	Unknown	Monmouth	Recreation	NT
TS09-0347	A. americanum	nymph	fed	Monmouth	Red Bank	2009-06-05	Human	NP	np	LowTorso	Other	Unknown	Monmouth	Recreation	NT
TS09-0348	A. americanum	male	flat	Monmouth	Red Bank	2009-06-05	Human	NP	np	LowTorso	Other	Unknown	Monmouth	Recreation	NT
TS09-0349	I. scapularis	nymph	flat	Monmouth	Farmingdale	2009-06-05	Human	C10-19	F	UppTorso	Home	Howell	Monmouth	Recreation	Negative
TS09-0351	I. scapularis	nymph	flat	Monmouth	Tinton Falls	2009-06-08	Human	C30-39	M	LowTorso	Unknown	Unknown	Monmouth	Unknown	Negative
TS09-0352	I. scapularis	nymph	fed	Monmouth	Tinton Falls	2009-06-08	Human	C50-59	M	LowTorso	Home	Tinton Falls	Monmouth	Yard Work	Negative
TS09-0353	A. americanum	male	flat	Monmouth	Wall	2009-06-08	Human	C10-19	M	Legs	Unknown	Unknown	Monmouth	Unknown	NT
TS09-0354	A. americanum	male	flat	Monmouth	Manalapan	2009-06-08	Human	C20-29	F	LowTorso	Home	Manalapan	Monmouth	Unknown	NT
TS09-0356	A. americanum	nymph	flat	Monmouth	Neptune	2009-06-08	Human	C20-29	F	LowTorso	Unknown	Unknown	Monmouth	Recreation	NT
TS09-0357	A. americanum	nymph	fed	Monmouth	Wall	2009-06-08	Human	C30-39	M	LowTorso	Park	Wall	Monmouth	Recreation	NT
TS09-0358	D. variabilis	female	fed	Monmouth	Holmdel	2009-06-08	Human	C10-19	M	Head	School	Holmdel	Monmouth	Unknown	NT
TS09-0359	I. scapularis	nymph	flat	Monmouth	Howell	2009-06-08	Human	C0-9	M	UppTorso	Unknown	Howell	Monmouth	Recreation	Negative
TS09-0361	I. scapularis	nymph	flat	Monmouth	Middletown	2009-06-09	Human	C0-9	F	LowTorso	Home	Middletown	Monmouth	Recreation	Negative
TS09-0362	A. americanum	male	flat	Monmouth	Red Bank	2009-06-09	Human	C40-49	F	UppTorso	Unknown	Unknown	Monmouth	Recreation	NT
TS09-0364	I. scapularis	nymph	flat	Monmouth	Lincroft	2009-06-09	Human	C0-9	F	LowTorso	Home	Holmdel	Monmouth	Recreation	Negative
TS09-0365	A. americanum	nymph	fed	Monmouth	Howell	2009-06-09	Human	C0-9	M	LowTorso	Unknown	Howell	Monmouth	Recreation	NT
TS09-0366	A. americanum	nymph	fed	Monmouth	Howell	2009-06-09	Human	C0-9	M	LowTorso	Park	Howell	Monmouth	Recreation	NT
TS09-0367	I. scapularis	nymph	flat	Monmouth	Howell	2009-06-09	Human	C0-9	M	LowTorso	Home	Howell	Monmouth	Recreation	Negative
TS09-0368	A. americanum	nymph	fed	Monmouth	Asbury Park	2009-06-09	Human	C0-9	M	UppTorso	Unknown	Unknown	Monmouth	Unknown	NT
TS09-0369	A. americanum	female	flat	Monmouth	Ocean	2009-06-09	Human	C40-49	F	LowTorso	Home	Ocean	Monmouth	Yard Work	NT
TS09-0370	A. americanum	female	flat	Monmouth	Tinton Falls	2009-06-09	Human	C0-9	M	LowTorso	Home	Tinton Falls	Monmouth	Unknown	NT
TS09-0371	I. scapularis	nymph	flat	Monmouth	Little Silver	2009-06-10	Human	C0-9	M	Head	Unknown	Unknown	Monmouth	Recreation	Negative
TS09-0372	I. scapularis	nymph	flat	Monmouth	Little Silver	2009-06-10	Human	C0-9	M	Legs	Unknown	Unknown	Monmouth	Recreation	Positive
TS09-0373	I. scapularis	nymph	flat	Monmouth	Colts Neck	2009-06-10	Human	C60-69	F	NP	Unknown	Unknown	Monmouth	Unknown	Positive
TS09-0374	I. scapularis	nymph	flat	Monmouth	Atlantic Highlands	2009-06-10	Human	C40-49	F	Arms	Home	Atlantic Highlands	Monmouth	Yard Work	Negative
TS09-0375	I. scapularis	nymph	flat	Monmouth	Freehold	2009-06-10	Human	C50-59	M	Arms	Home	Freehold	Monmouth	Yard Work	Negative
TS09-0376	D. variabilis	male	flat	Monmouth	Freehold	2009-06-10	Human	C10-19	F	UppTorso	Unknown	Unknown	Monmouth	Recreation	NT
TS09-0377	I. scapularis	nymph	fed	Monmouth	Marlboro	2009-06-10	Human	C0-9	M	UppTorso	Home	Marlboro	Monmouth	Recreation	Positive
TS09-0378	I. scapularis	nymph	fed	Monmouth	Marlboro	2009-06-10	Human	C50-59	M	LowTorso	Home	Marlboro	Monmouth	Yard Work	Negative
TS09-0379	A. americanum	nymph	fed	Monmouth	Millstone	2009-06-10	Human	C40-49	F	LowTorso	Home	Millstone	Monmouth	Yard Work	NT
TS09-0381	A. americanum	male	flat	Monmouth	Freehold	2009-06-10	Human	C40-49	M	LowTorso	Other	Farmingdale	Monmouth	Recreation	NT
TS09-0382	I. scapularis	nymph	fed	Monmouth	Freehold	2009-06-11	Human	NP	M	Legs	Home	Freehold	Monmouth	Yard Work	Positive
TS09-0384	I. scapularis	female	flat	Monmouth	Ocean	2009-06-11	Human	C20-29	M	LowTorso	Park	Farmingdale	Monmouth	Recreation	Positive
TS09-0385	D. variabilis	female	flat	Monmouth	Long Branch	2009-06-11	Human	C0-9	M	NP	Home	Long Branch	Monmouth	Unknown	NT
TS09-0386	A. americanum	nymph	fed	Monmouth	Freehold	2009-06-11	Human	C60-69	M	LowTorso	Home	Freehold	Monmouth	Yard Work	NT
TS09-0387	A. americanum	nymph	flat	Monmouth	Freehold	2009-06-12	Human	C0-9	M	Arms	Home	Freehold	Monmouth	Recreation	NT
TS09-0389	D. variabilis	female	fed	Monmouth	Bradley Beach	2009-06-12	Human	C0-9	M	Head	Park	Wall	Monmouth	Recreation	NT
TS09-0390	D. variabilis	male	flat	Monmouth	Tinton Falls	2009-06-12	Human	C0-9	F	Head	Home	Tinton Falls	Monmouth	Recreation	NT
TS09-0391	I. scapularis	nymph	flat	Monmouth	Shrewsbury	2009-06-12	Human	C50-59	F	LowTorso	Home	Shrewsbury	Monmouth	Other	Positive
TS09-0393	A. americanum	nymph	fed	Monmouth	Freehold	2009-06-12	Human	C0-9	F	UppTorso	Home	Freehold	Monmouth	Yard Work	NT
TS09-0394	I. scapularis	nymph	fed	Monmouth	Colts Neck	2009-06-12	Human	C0-9	F	Head	Home	Colts Neck	Monmouth	Recreation	Negative
TS09-0395	D. variabilis	male	flat	Monmouth	Tinton Falls	2009-06-12	Human	C40-49	F	Head	School	Tinton Falls	Monmouth	Employment	NT
TS09-0396	I. scapularis	nymph	flat	Monmouth	Ocean	2009-06-12	Human	C0-9	F	NP	Unknown	Unknown	Monmouth	Unknown	Negative
TS09-0397	A. americanum	female	flat	Monmouth	Middletown	2009-06-12	Human	C0-9	F	Head	Unknown	Unknown	Monmouth	Unknown	NT
TS09-0398	A. americanum	nymph	fed	Monmouth	Tinton Falls	2009-06-12	Human	C10-19	M	UppTorso	Park	Wall	Monmouth	Recreation	NT
TS09-0399	A. americanum	male	flat	Monmouth	Millstone	2009-06-12	Human	C0-9	M	Head	Home	Millstone	Monmouth	Recreation	NT
TS09-0400	I. scapularis	nymph	flat	Monmouth	Millstone	2009-06-12	Human	C0-9	M	Head	Home	Millstone	Monmouth	Recreation	Negative
TS09-0401	A. americanum	female	flat	Monmouth	Red Bank	2009-06-12	Human	C40-49	M	UppTorso	Home	Red Bank	Monmouth	Other	NT
TS09-0402	I. scapularis	nymph	flat	Monmouth	Red Bank	2009-06-12	Human	C0-9	M	LowTorso	Unknown	Unknown	Monmouth	Unknown	Negative
TS09-0403	I. scapularis	nymph	fed	Monmouth	Eatontown	2009-06-15	Human	C0-9	F	Head	Unknown	Unknown	Monmouth	Unknown	Negative
TS09-0404	A. americanum	male	flat	Monmouth	Freehold	2009-06-15	Human	C40-49	F	UppTorso	Home	Freehold	Monmouth	Yard Work	NT
TS09-0405	D. variabilis	female	fed	Monmouth	Freehold	2009-06-15	Human	C40-49	M	NP	Unknown	Unknown	Monmouth	Unknown	NT
TS09-0406	A. americanum	male	flat	Monmouth	West Long Branch	2009-06-15	Human	C50-59	F	LowTorso	Unknown	Unknown	Monmouth	Unknown	NT
TS09-0407	A. americanum	male	flat	Monmouth	Wall	2009-06-15	Human	C0-9	M	LowTorso	Home	Wall	Monmouth	Unknown	NT
TS09-0408	A. americanum	female	fed	Monmouth	Manalapan	2009-06-15	Human	C70-79	M	LowTorso	Unknown	Unknown	Monmouth	Unknown	NT
TS09-0411	I. scapularis	nymph	flat	Monmouth	Tinton Falls	2009-06-15	Human	C0-9	F	Arms	Home	Tinton Falls	Monmouth	Unknown	Negative
TS09-0412	A. americanum	male	flat	Monmouth	Tinton Falls	2009-06-15	Human	C0-9	F	UppTorso	Home	Tinton Falls	Monmouth	Unknown	NT
TS09-0413	A. americanum	nymph	flat	Monmouth	Tinton Falls	2009-06-15	Human	C30-39	F	LowTorso	Home	Tinton Falls	Monmouth	Unknown	NT
TS09-0414	I. scapularis	nymph	fed	Monmouth	Tinton Falls	2009-06-15	Human	C0-9	M	UppTorso	Home	Tinton Falls	Monmouth	Unknown	Positive
TS09-0415	A. americanum	female	flat	Monmouth	Tinton Falls	2009-06-15	Human	C50-59	M	NP	Unknown	Unknown	Monmouth	Unknown	NT
TS09-0416	I. scapularis	nymph	flat	Monmouth	Millstone	2009-06-15	Human	C0-9	F	NP	Home	Millstone	Monmouth	Recreation	Negative
TS09-0417	I. scapularis	nymph	fed	Monmouth	Manalapan	2009-06-15	Human	C0-9	M	LowTorso	Home	Manalapan	Monmouth	Recreation	Negative
TS09-0419	I. scapularis	nymph	fed	Monmouth	Freehold	2009-06-15	Human	C0-9	M	Head	Other	Unknown	Monmouth	Recreation	Negative
TS09-0420	I. scapularis	nymph	flat	Monmouth	Red Bank	2009-06-16	Human	C0-9	M	LowTorso	Home	Middletown	Monmouth	Recreation	Negative
TS09-0421	A. americanum	nymph	flat	Monmouth	Lincroft	2009-06-16	Human	C0-9	M	LowTorso	Home	Lincroft	Monmouth	Recreation	NT
TS09-0422	I. scapularis	nymph	flat	Monmouth	Freehold	2009-06-16	Human	C0-9	M	LowTorso	Home	Freehold	Monmouth	Recreation	Negative
TS09-0423	A. americanum	nymph	flat	Monmouth	Manasquan	2009-06-16	Human	C0-9	M	Head	Home	Howell	Monmouth	Recreation	NT
TS09-0424	I. scapularis	nymph	flat	Monmouth	Freehold	2009-06-16	Human	C0-9	M	Legs	Home	Freehold	Monmouth	Recreation	Negative
TS09-0425	D. variabilis	male	flat	Monmouth	Colts Neck	2009-06-16	Human	C0-9	M	Head	Home	Colts Neck	Monmouth	Recreation	NT
TS09-0426	D. variabilis	female	flat	Monmouth	Monmouth Beach	2009-06-17	Human	C0-9	F	NP	Unknown	Unknown	Monmouth	Unknown	NT
TS09-0427	I. scapularis	nymph	fed	Monmouth	Freehold	2009-06-16	Human	NP	F	UppTorso	Home	Freehold	Monmouth	Yard Work	Positive
TS09-0428	A. americanum	nymph	flat	Monmouth	Freehold	2009-06-17	Human	C30-39	M	LowTorso	Home	Freehold	Monmouth	Yard Work	NT
TS09-0429	A. americanum	nymph	fed	Monmouth	Freehold	2009-06-17	Human	C60-69	M	LowTorso	Home	Freehold	Monmouth	Recreation	NT
TS09-0430	I. scapularis	nymph	fed	Monmouth	Middletown	2009-06-16	Human	C0-9	F	LowTorso	Park	Unknown	Monmouth	Recreation	Negative
TS09-0431	I. scapularis	nymph	flat	Monmouth	Colts Neck	2009-06-17	Human	C0-9	F	Arms	Home	Colts Neck	Monmouth	Recreation	Negative
TS09-0432	A. americanum	nymph	flat	Monmouth	Howell	2009-06-17	Human	C10-19	M	LowTorso	Home	Howell	Monmouth	Recreation	NT
TS09-0433	A. americanum	nymph	flat	Monmouth	Howell	2009-06-17	Human	C10-19	M	LowTorso	Home	Howell	Monmouth	Recreation	NT
TS09-0435	A. americanum	nymph	fed	Monmouth	Howell	2009-06-17	Human	C50-59	M	LowTorso	Home	Howell	Monmouth	Yard Work	NT
TS09-0436	A. americanum	nymph	flat	Monmouth	Millstone	2009-06-17	Human	C0-9	M	LowTorso	Home	Millstone	Monmouth	Recreation	NT
TS09-0437	I. scapularis	female	fed	Monmouth	Freehold	2009-06-17	Human	C80+	F	LowTorso	Home	Freehold	Monmouth	Yard Work	Positive
TS09-0439	A. americanum	male	flat	Monmouth	Wall	2009-06-17	Human	C0-9	F	Head	Home	Wall	Monmouth	Other	NT
TS09-0440	I. scapularis	nymph	flat	Monmouth	Holmdel	2009-06-17	Human	C0-9	M	LowTorso	Unknown	Holmdel	Monmouth	Recreation	Negative
TS09-0441	D. variabilis	female	flat	Monmouth	Eatontown	2009-06-18	Human	C10-19	F	NP	School	Unknown	Monmouth	Other	NT
TS09-0442	D. variabilis	female	fed	Monmouth	Manalapan	2009-06-18	Human	C0-9	M	Head	School	Unknown	Monmouth	Recreation	NT
TS09-0443	I. scapularis	nymph	fed	Monmouth	Holmdel	2009-06-18	Human	C40-49	F	Head	Home	Holmdel	Monmouth	Yard Work	Negative
TS09-0444	A. americanum	male	flat	Monmouth	Wall	2009-06-18	Human	C10-19	F	Arms	Home	Wall	Monmouth	Recreation	NT
TS09-0446	A. americanum	female	flat	Monmouth	Red Bank	2009-06-18	Human	C0-9	F	UppTorso	Park	Farmingdale	Monmouth	Recreation	NT
TS09-0447	I. scapularis	nymph	fed	Monmouth	Manalapan	2009-06-17	Human	C0-9	F	UppTorso	Home	Manalapan	Monmouth	Recreation	Positive
TS09-0448	I. scapularis	nymph	flat	Monmouth	Middletown	2009-06-18	Human	C0-9	M	UppTorso	Unknown	Unknown	Monmouth	Recreation	Negative
TS09-0449	I. scapularis	nymph	flat	Monmouth	Ocean	2009-06-18	Human	C0-9	F	LowTorso	Unknown	Unknown	Monmouth	Recreation	Negative
TS09-0450	I. scapularis	nymph	flat	Monmouth	Freehold	2009-06-18	Human	C0-9	M	UppTorso	Unknown	Unknown	Monmouth	Recreation	Negative
TS09-0451	I. scapularis	nymph	flat	Monmouth	Freehold	2009-06-18	Human	C0-9	M	LowTorso	Unknown	Unknown	Monmouth	Recreation	Negative
TS09-0452	D. variabilis	male	flat	Monmouth	Freehold	2009-06-18	Human	C30-39	F	Head	Unknown	Unknown	Monmouth	Recreation	NT
TS09-0453	I. scapularis	nymph	fed	Monmouth	Lincroft	2009-06-18	Human	C0-9	F	Head	Home	Lincroft	Monmouth	Recreation	Positive
TS09-0454	D. variabilis	male	flat	Monmouth	Atlantic Highlands	2009-06-19	Human	C0-9	M	Head	Unknown	Rumson	Monmouth	Recreation	NT
TS09-0455	A. americanum	nymph	flat	Monmouth	Howell	2009-06-19	Human	C50-59	M	LowTorso	Home	Howell	Monmouth	Yard Work	NT
TS09-0456	I. scapularis	nymph	flat	Monmouth	Holmdel	2009-06-19	Human	C30-39	F	Arms	Other	Colts Neck	Monmouth	Employment	Negative
TS09-0457	I. scapularis	nymph	flat	Monmouth	Holmdel	2009-06-19	Human	C30-39	F	LowTorso	Other	Colts Neck	Monmouth	Employment	Negative
TS09-0458	I. scapularis	nymph	fed	Monmouth	Holmdel	2009-06-19	Human	C30-39	F	LowTorso	Other	Colts Neck	Monmouth	Employment	Negative
TS09-0459	I. scapularis	nymph	flat	Monmouth	Middletown	2009-06-19	Human	C0-9	M	Arms	Home	Middletown	Monmouth	Recreation	Negative
TS09-0460	A. americanum	nymph	flat	Monmouth	Middletown	2009-06-19	Human	C0-9	F	Arms	Home	Middletown	Monmouth	Unknown	NT
TS09-0461	I. scapularis	nymph	flat	Monmouth	Millstone	2009-06-19	Human	C40-49	F	LowTorso	Other	Manalapan	Monmouth	Employment	Positive
TS09-0462	I. scapularis	nymph	flat	Monmouth	Millstone	2009-06-18	Human	C40-49	F	UppTorso	Other	Manalapan	Monmouth	Employment	Negative
TS09-0464	A. americanum	male	flat	Monmouth	Colts Neck	2009-06-19	Human	C0-9	F	UppTorso	Home	Colts Neck	Monmouth	Recreation	NT
TS09-0465	D. variabilis	female	flat	Monmouth	Colts Neck	2009-06-22	Human	C0-9	F	NP	Other	Red Bank	Monmouth	Unknown	NT
TS09-0466	D. variabilis	female	flat	Monmouth	Hazlet	2009-06-22	Human	C40-49	F	Head	Unknown	Unknown	Monmouth	Unknown	NT
TS09-0467	I. scapularis	nymph	flat	Monmouth	Freehold	2009-06-22	Human	C0-9	F	Torso	Home	Freehold	Monmouth	Recreation	Negative
TS09-0468	A. americanum	male	flat	Monmouth	Manalapan	2009-06-22	Human	C20-29	M	LowTorso	Unknown	Unknown	Monmouth	Unknown	NT
TS09-0469	I. scapularis	nymph	flat	Monmouth	Middletown	2009-06-22	Human	C10-19	F	Legs	Home	Middletown	Monmouth	Recreation	Negative
TS09-0470	I. scapularis	nymph	flat	Monmouth	Middletown	2009-06-22	Human	C10-19	F	LowTorso	Home	Middletown	Monmouth	Recreation	Positive
TS09-0471	D. variabilis	female	flat	Monmouth	Red Bank	2009-06-22	Human	C50-59	M	Torso	Other	Wall	Monmouth	Employment	NT
TS09-0472	A. americanum	nymph	fed	Monmouth	Howell	2009-06-22	Human	C50-59	F	LowTorso	Home	Howell	Monmouth	Yard Work	NT
TS09-0473	I. scapularis	nymph	fed	Monmouth	Colts Neck	2009-06-22	Human	C0-9	F	UppTorso	Park	Holmdel	Monmouth	Recreation	Negative
TS09-0474	I. scapularis	nymph	flat	Monmouth	Marlboro	2009-06-22	Human	C60-69	F	Legs	Unknown	Unknown	Monmouth	Unknown	Negative
TS09-0475	I. scapularis	nymph	fed	Monmouth	Manalapan	2009-06-22	Human	C0-9	M	UppTorso	Unknown	Unknown	Monmouth	Recreation	Negative
TS09-0476	A. americanum	nymph	fed	Monmouth	Wall	2009-06-22	Human	C30-39	M	Legs	Home	Wall	Monmouth	Recreation	NT
TS09-0477	I. scapularis	nymph	fed	Monmouth	Eatontown	2009-06-22	Human	C0-9	M	NP	Unknown	Unknown	Monmouth	Unknown	Positive
TS09-0478	A. americanum	nymph	fed	Monmouth	Wall	2009-06-23	Human	C0-9	M	LowTorso	Unknown	Unknown	Monmouth	Unknown	NT
TS09-0479	D. variabilis	female	fed	Monmouth	Hazlet	2009-06-23	Human	C40-49	M	Head	Home	Hazlet	Monmouth	Yard Work	NT
TS09-0480	I. scapularis	nymph	flat	Monmouth	Matawan	2009-06-23	Human	C0-9	M	UppTorso	Home	Marlboro	Monmouth	Unknown	Negative
TS09-0482	I. scapularis	nymph	fed	Monmouth	Aberdeen	2009-06-23	Human	C0-9	M	UppTorso	Home	Union Beach	Monmouth	Recreation	Negative
TS09-0483	D. variabilis	female	flat	Monmouth	Rumson	2009-06-23	Human	C0-9	F	Head	Home	Rumson	Monmouth	Recreation	NT
TS09-0484	D. variabilis	female	fed	Monmouth	Wall	2009-06-23	Human	C10-19	M	Head	Other	Wall	Monmouth	Recreation	NT
TS09-0485	D. variabilis	female	flat	Monmouth	Farmingdale	2009-06-24	Human	C0-9	M	Head	Home	Farmingdale	Monmouth	Unknown	NT
TS09-0486	A. americanum	nymph	flat	Monmouth	Farmingdale	2009-06-24	Human	C0-9	M	LowTorso	Home	Farmingdale	Monmouth	Unknown	NT
TS09-0487	I. scapularis	nymph	fed	Monmouth	Rumson	2009-06-24	Human	C50-59	F	Arms	Home	Rumson	Monmouth	Other	Positive
TS09-0488	A. americanum	male	flat	Monmouth	Manalapan	2009-06-24	Human	C60-69	F	Arms	Home	Manalapan	Monmouth	Unknown	NT
TS09-0489	A. americanum	female	flat	Monmouth	Shrewsbury	2009-06-24	Human	C10-19	M	LowTorso	Home	Shrewsbury	Monmouth	Unknown	NT
TS09-0490	D. variabilis	female	flat	Monmouth	Marlboro	2009-06-24	Human	C0-9	F	Head	Unknown	Unknown	Monmouth	Unknown	NT
TS09-0491	A. americanum	nymph	fed	Monmouth	Freehold	2009-06-25	Human	C30-39	M	LowTorso	Home	Freehold	Monmouth	Yard Work	NT
TS09-0492	A. americanum	nymph	fed	Monmouth	Freehold	2009-06-25	Human	C30-39	M	UppTorso	Home	Freehold	Monmouth	Yard Work	NT
TS09-0493	I. scapularis	nymph	fed	Monmouth	Manalapan	2009-06-25	Human	C60-69	F	LowTorso	Unknown	Unknown	Monmouth	Employment	Positive
TS09-0494	A. americanum	nymph	fed	Monmouth	Tinton Falls	2009-06-24	Human	C40-49	F	LowTorso	Park	Freehold	Monmouth	Recreation	NT
TS09-0495	A. americanum	nymph	flat	Monmouth	Millstone	2009-06-24	Human	C40-49	M	NP	Home	Millstone	Monmouth	Yard Work	NT
TS09-0496	I. scapularis	nymph	fed	Monmouth	Little Silver	2009-06-26	Human	C40-49	M	UppTorso	Unknown	Unknown	Monmouth	Recreation	Negative
TS09-0497	I. scapularis	nymph	fed	Monmouth	Millstone	2009-06-26	Human	C50-59	M	UppTorso	Home	Millstone	Monmouth	Yard Work	Negative
TS09-0498	I. scapularis	nymph	fed	Monmouth	Manalapan	2009-06-26	Human	C0-9	M	Arms	School	Manalapan	Monmouth	Recreation	Positive
TS09-0499	D. variabilis	male	flat	Monmouth	Fort Monmouth	2009-06-26	Human	C0-9	F	Head	Park	Farmingdale	Monmouth	Other	NT
TS09-0500	A. americanum	nymph	fed	Monmouth	Colts Neck	2009-06-26	Human	C0-9	F	UppTorso	Home	Colts Neck	Monmouth	Recreation	NT
TS09-0501	I. scapularis	nymph	fed	Monmouth	Holmdel	2009-06-29	Human	C0-9	F	UppTorso	Home	Holmdel	Monmouth	Recreation	Positive
TS09-0502	D. variabilis	male	flat	Monmouth	Lincroft	2009-06-29	Human	C10-19	M	LowTorso	Park	Lincroft	Monmouth	Recreation	NT
TS09-0503	A. americanum	nymph	fed	Monmouth	Wall	2009-06-29	Human	C0-9	F	LowTorso	Home	Wall	Monmouth	Recreation	NT
TS09-0504	D. variabilis	female	flat	Monmouth	Howell	2009-06-29	Human	C0-9	M	NP	Home	Howell	Monmouth	Unknown	NT
TS09-0505	I. scapularis	nymph	fed	Monmouth	Middletown	2009-06-29	Human	C0-9	F	UppTorso	Home	Middletown	Monmouth	Unknown	Positive
TS09-0506	A. americanum	nymph	fed	Monmouth	Middletown	2009-06-29	Human	C40-49	F	LowTorso	Home	Middletown	Monmouth	Yard Work	NT
TS09-0507	A. americanum	male	flat	Monmouth	Neptune	2009-06-29	Human	C70-79	M	Arms	Other	Unknown	Monmouth	Recreation	NT
TS09-0508	I. scapularis	nymph	fed	Monmouth	Middletown	2009-06-30	Human	C0-9	M	LowTorso	Home	Middletown	Monmouth	Recreation	Negative
TS09-0509	D. variabilis	male	flat	Monmouth	Ocean	2009-06-30	Human	C0-9	F	Arms	Home	Ocean	Monmouth	Recreation	NT
TS09-0510	A. americanum	female	flat	Monmouth	Upper Freehold	2009-06-30	Human	C0-9	M	Arms	Home	Upper Freehold	Monmouth	Recreation	NT
TS09-0511	A. americanum	nymph	flat	Monmouth	Upper Freehold	2009-06-30	Human	C0-9	M	Arms	Home	Upper Freehold	Monmouth	Recreation	NT
TS09-0512	D. variabilis	male	flat	Monmouth	Middletown	2009-06-30	Human	C60-69	F	Head	Home	Middletown	Monmouth	Yard Work	NT
TS09-0514	A. americanum	male	flat	Monmouth	Neptune	2009-07-01	Human	C10-19	F	LowTorso	Home	Neptune	Monmouth	Recreation	NT
TS09-0515	A. americanum	nymph	flat	Monmouth	Tinton Falls	2009-07-06	Human	C60-69	M	LowTorso	Unknown	Unknown	Monmouth	Unknown	NT
TS09-0516	I. scapularis	nymph	fed	Monmouth	Holmdel	2009-07-06	Human	C60-69	F	Arms	Home	Holmdel	Monmouth	Yard Work	Negative
TS09-0518	I. scapularis	larva	flat	Monmouth	Tinton Falls	2009-07-06	Human	C0-9	F	LowTorso	Home	Tinton Falls	Monmouth	Recreation	Negative
TS09-0519	A. americanum	male	flat	Monmouth	Tinton Falls	2009-07-06	Human	C0-9	M	LowTorso	Home	Tinton Falls	Monmouth	Recreation	NT
TS09-0520	I. scapularis	nymph	fed	Monmouth	Middletown	2009-06-02	Human	C0-9	F	UppTorso	Home	Middletown	Monmouth	Recreation	Negative
TS09-0521	I. scapularis	nymph	flat	Monmouth	Holmdel	2009-07-07	Human	C0-9	M	LowTorso	Home	Holmdel	Monmouth	Recreation	Negative
TS09-0523	A. americanum	nymph	fed	Monmouth	Manalapan	2009-07-07	Human	C10-19	M	UppTorso	Other	Freehold	Monmouth	Recreation	NT
TS09-0524	I. scapularis	nymph	flat	Monmouth	Matawan	2009-07-07	Human	C0-9	M	Legs	Home	Marlboro	Monmouth	Recreation	Negative
TS09-0525	A. americanum	male	flat	Monmouth	Wall	2009-07-07	Human	C40-49	F	NP	Unknown	Unknown	Monmouth	Unknown	NT
TS09-0526	I. scapularis	nymph	flat	Monmouth	Holmdel	2009-07-08	Human	C40-49	M	UppTorso	Home	Holmdel	Monmouth	Yard Work	Negative
TS09-0527	A. americanum	nymph	fed	Monmouth	Red Bank	2009-07-08	Human	C40-49	M	Legs	Other	Eatontown	Monmouth	Recreation	NT
TS09-0528	I. scapularis	nymph	fed	Monmouth	Howell	2009-07-08	Human	C60-69	F	LowTorso	Home	Howell	Monmouth	Yard Work	Negative
TS09-0529	I. scapularis	nymph	fed	Monmouth	Howell	2009-07-08	Human	C60-69	F	LowTorso	Home	Howell	Monmouth	Yard Work	Negative
TS09-0530	I. scapularis	nymph	fed	Monmouth	Atlantic Highlands	2009-07-08	Human	C60-69	F	Arms	Park	Atlantic Highlands	Monmouth	Recreation	Negative
TS09-0531	A. americanum	female	fed	Monmouth	Wall	2009-07-08	Human	C0-9	F	Head	Home	Wall	Monmouth	Recreation	NT
TS09-0532	A. americanum	nymph	fed	Monmouth	Middletown	2009-07-08	Human	C0-9	F	UppTorso	Unknown	Unknown	Monmouth	Recreation	NT
TS09-0533	A. americanum	nymph	fed	Monmouth	Marlboro	2009-07-09	Human	C30-39	F	Legs	Unknown	Unknown	Monmouth	Unknown	NT
TS09-0534	D. variabilis	male	flat	Monmouth	Manalapan	2009-07-09	Human	C0-9	M	Head	Home	Manalapan	Monmouth	Recreation	NT
TS09-0536	A. americanum	nymph	fed	Monmouth	Manalapan	2009-07-10	Human	C40-49	M	LowTorso	Park	Unknown	Monmouth	Recreation	NT
TS09-0537	A. americanum	female	fed	Monmouth	Red Bank	2009-07-10	Human	C60-69	M	LowTorso	Unknown	Unknown	Monmouth	Unknown	NT
TS09-0538	A. americanum	nymph	fed	Monmouth	Neptune	2009-07-10	Human	C60-69	M	UppTorso	Home	Neptune	Monmouth	Yard Work	NT
TS09-0539	D. variabilis	male	flat	Monmouth	Freehold	2009-07-10	Human	C0-9	F	Head	Unknown	Unknown	Monmouth	Unknown	NT
TS09-0540	A. americanum	nymph	fed	Monmouth	Freehold	2009-07-13	Human	C40-49	M	LowTorso	Unknown	Unknown	Monmouth	Unknown	NT
TS09-0541	I. scapularis	nymph	fed	Monmouth	Wall	2009-07-13	Human	C0-9	M	Head	Home	Wall	Monmouth	Unknown	Positive
TS09-0542	I. scapularis	nymph	flat	Monmouth	Atlantic Highlands	2009-07-13	Human	C50-59	M	UppTorso	Home	Atlantic Highlands	Monmouth	Yard Work	Negative
TS09-0543	A. americanum	nymph	fed	Monmouth	Aberdeen	2009-07-13	Human	C40-49	M	LowTorso	Unknown	Unknown	Monmouth	Unknown	NT
TS09-0544	A. americanum	nymph	fed	Monmouth	Manasquan	2009-07-13	Human	C0-9	M	LowTorso	Unknown	Unknown	Monmouth	Recreation	NT
TS09-0545	I. scapularis	nymph	flat	Monmouth	Middletown	2009-07-13	Human	C0-9	F	LowTorso	Home	Middletown	Monmouth	Recreation	Positive
TS09-0546	A. americanum	male	flat	Monmouth	Middletown	2009-07-14	Human	C30-39	M	LowTorso	Home	Middletown	Monmouth	Recreation	NT
TS09-0547	I. scapularis	nymph	flat	Monmouth	Howell	2009-07-15	Human	C70-79	M	UppTorso	Home	Howell	Monmouth	Yard Work	Negative
TS09-0549	D. variabilis	female	flat	Monmouth	Tinton Falls	2009-07-15	Human	C10-19	M	Head	Home	Tinton Falls	Monmouth	Recreation	NT
TS09-0550	A. americanum	nymph	fed	Monmouth	Freehold	2009-07-16	Human	C0-9	F	Head	Other	Freehold	Monmouth	Recreation	NT
TS09-0551	A. americanum	nymph	fed	Monmouth	Howell	2009-07-16	Human	C40-49	M	UppTorso	Home	Howell	Monmouth	Yard Work	NT
TS09-0552	A. americanum	nymph	fed	Monmouth	Tinton Falls	2009-07-16	Human	C0-9	M	LowTorso	Unknown	Tinton Falls	Monmouth	Recreation	NT
TS09-0553	A. americanum	nymph	fed	Monmouth	Eatontown	2009-07-16	Human	C0-9	F	UppTorso	Home	Eatontown	Monmouth	Recreation	NT
TS09-0554	A. americanum	nymph	fed	Monmouth	Interlaken	2009-07-17	Human	C50-59	M	Arms	Unknown	Unknown	Monmouth	Unknown	NT
TS09-0555	I. scapularis	nymph	flat	Monmouth	Colts Neck	2009-07-20	Human	C10-19	F	UppTorso	Unknown	Unknown	Monmouth	Unknown	Negative
TS09-0556	A. americanum	nymph	fed	Monmouth	Manalapan	2009-07-20	Human	C70-79	F	LowTorso	Unknown	Unknown	Monmouth	Unknown	NT
TS09-0557	A. americanum	nymph	fed	Monmouth	Manalapan	2009-07-20	Human	C70-79	F	NP	Unknown	Manalapan	Monmouth	Recreation	NT
TS09-0558	I. scapularis	nymph	flat	Monmouth	Middletown	2009-07-20	Human	C60-69	M	Arms	Home	Middletown	Monmouth	Yard Work	Negative
TS09-0559	A. americanum	female	fed	Monmouth	Millstone	2009-07-17	Human	C0-9	F	Head	Unknown	Long Branch	Monmouth	Recreation	NT
TS09-0560	D. variabilis	female	flat	Monmouth	Holmdel	2009-07-17	Human	C10-19	F	LowTorso	Unknown	Unknown	Monmouth	Unknown	NT
TS09-0563	A. americanum	nymph	flat	Ocean	Jackson	2009-07-20	Human	NP	F	UppTorso	Unknown	Unknown	Monmouth	Unknown	NT
TS09-0564	I. scapularis	nymph	flat	Monmouth	Manasquan	2009-07-20	Human	C0-9	F	UppTorso	Unknown	Unknown	Monmouth	Recreation	Positive
TS09-0565	A. americanum	nymph	flat	Monmouth	Farmingdale	2009-07-21	Human	C30-39	M	Legs	Home	Farmingdale	Monmouth	Yard Work	NT
TS09-0566	I. scapularis	nymph	flat	Monmouth	Colts Neck	2009-07-21	Human	C10-19	M	LowTorso	Unknown	Unknown	Monmouth	Unknown	Positive
TS09-0567	D. variabilis	female	flat	Monmouth	Middletown	2009-07-21	Human	C10-19	F	UppTorso	Park	Middletown	Monmouth	Recreation	NT
TS09-0568	A. americanum	nymph	fed	Monmouth	Millstone	2009-07-22	Human	C30-39	F	UppTorso	Park	Freehold	Monmouth	Recreation	NT
TS09-0569	D. variabilis	female	fed	Monmouth	Wall	2009-07-23	Human	C10-19	F	Head	Unknown	Unknown	Monmouth	Recreation	NT
TS09-0570	A. americanum	nymph	fed	Monmouth	Middletown	2009-07-22	Human	C60-69	F	LowTorso	Home	Middletown	Monmouth	Yard Work	NT
TS09-0571	A. americanum	nymph	fed	Monmouth	Shrewsbury	2009-07-23	Human	C50-59	M	UppTorso	Park	Howell	Monmouth	Recreation	NT
TS09-0572	D. variabilis	female	flat	Monmouth	Middletown	2009-07-23	Human	C50-59	F	LowTorso	Home	Middletown	Monmouth	Unknown	NT
TS09-0573	A. americanum	male	flat	Monmouth	Ocean	2009-07-24	Human	C80+	M	Legs	Unknown	Unknown	Monmouth	Unknown	NT
TS09-0574	A. americanum	female	flat	Monmouth	Manalapan	2009-07-24	Human	C0-9	M	Head	Other	Millstone	Monmouth	Recreation	NT
TS09-0575	D. variabilis	female	fed	Monmouth	Wall	2009-07-27	Human	C70-79	M	UppTorso	Home	Wall	Monmouth	Yard Work	NT
TS09-0576	A. americanum	nymph	flat	Monmouth	Tinton Falls	2009-07-27	Human	C60-69	M	LowTorso	Park	Wall	Monmouth	Recreation	NT
TS09-0581	D. variabilis	female	fed	Monmouth	Neptune	2009-07-28	Human	C40-49	M	UppTorso	Unknown	Unknown	Monmouth	Employment	NT
TS09-0582	A. americanum	female	fed	Monmouth	Ocean	2009-07-28	Human	NP	M	NP	Unknown	Unknown	Monmouth	Unknown	NT
TS09-0583	A. americanum	male	flat	Monmouth	Freehold	2009-07-30	Human	C40-49	M	LowTorso	Unknown	Freehold	Monmouth	Recreation	NT
TS09-0585	A. americanum	nymph	fed	Monmouth	Freehold	2009-07-30	Human	C0-9	M	LowTorso	Park	Freehold	Monmouth	Recreation	NT
TS09-0586	A. americanum	nymph	fed	Monmouth	Freehold	2009-07-30	DOG	C0-9	M	Arms	Unknown	Freehold	Monmouth	Recreation	NT
TS09-0588	D. variabilis	male	flat	Monmouth	Little Silver	2009-07-31	Human	C0-9	M	Head	Home	Shrewsbury	Monmouth	Recreation	NT
TS09-0589	I. scapularis	nymph	fed	Monmouth	Red Bank	2009-07-31	Human	C50-59	F	UppTorso	Other	Unknown	Monmouth	Other	Negative
TS09-0592	A. americanum	nymph	fed	Monmouth	Manalapan	2009-08-03	Human	C0-9	F	Legs	Unknown	Unknown	Monmouth	Unknown	NT
TS09-0595	D. variabilis	female	fed	Monmouth	Lincroft	2009-08-11	Human	C0-9	F	Head	Unknown	Lincroft	Monmouth	Recreation	NT
TS09-0596	A. americanum	male	flat	Monmouth	Freehold	2009-08-13	Human	C0-9	F	Arms	Home	Bradley Beach	Monmouth	Recreation	NT
TS09-0598	D. variabilis	female	fed	Monmouth	Holmdel	2009-08-21	Human	C70-79	M	Legs	Home	Little Silver	Monmouth	Yard Work	NT
TS09-0599	D. variabilis	female	fed	Monmouth	Little Silver	2009-08-24	Human	C60-69	M	UppTorso	Unknown	Unknown	Monmouth	Unknown	NT
TS09-0600	A. americanum	nymph	fed	Monmouth	Shrewsbury	2009-08-25	Human	C40-49	F	UppTorso	Unknown	Unknown	Monmouth	Unknown	NT
TS09-0601	A. americanum	nymph	fed	Monmouth	Millstone	2009-08-27	Human	C30-39	M	LowTorso	Home	Millstone	Monmouth	Yard Work	NT
TS09-0602	A. americanum	nymph	fed	Monmouth	Millstone	2009-08-27	Human	C30-39	M	Legs	Home	Millstone	Monmouth	Yard Work	NT
TS09-0603	A. americanum	nymph	fed	Monmouth	Howell	2009-08-28	Human	C30-39	M	UppTorso	Home	Howell	Monmouth	Yard Work	NT
TS09-0604	A. americanum	female	fed	Monmouth	Wall	2009-08-31	Human	C0-9	F	UppTorso	Unknown	Unknown	Monmouth	Unknown	NT
TS09-0605	A. americanum	nymph	fed	Monmouth	Tinton Falls	2009-09-03	Human	C0-9	F	Head	Home	Shrewsbury	Monmouth	Recreation	NT
TS09-0606	I. scapularis	nymph	fed	Monmouth	Shrewsbury	2009-09-03	Human	C40-49	F	LowTorso	School	Shrewsbury	Monmouth	Recreation	Negative
TS09-0607	A. americanum	larva	flat	Monmouth	Atlantic Highlands	2009-09-04	Human	C30-39	M	Torso	Other	Howell	Monmouth	Employment	NT
TS09-0608	A. americanum	larva	flat	Monmouth	Atlantic Highlands	2009-09-04	Human	C30-39	M	Torso	Other	Howell	Monmouth	Employment	NT
TS09-0609	A. americanum	larva	flat	Monmouth	Atlantic Highlands	2009-09-04	Human	C30-39	M	Torso	Other	Howell	Monmouth	Employment	NT
TS09-0610	A. americanum	larva	flat	Monmouth	Atlantic Highlands	2009-09-04	Human	C30-39	M	Torso	Other	Howell	Monmouth	Employment	NT
TS09-0611	A. americanum	larva	flat	Monmouth	Atlantic Highlands	2009-09-04	Human	C30-39	M	Torso	Other	Howell	Monmouth	Employment	NT
TS09-0612	I. scapularis	nymph	fed	Monmouth	Red Bank	2009-09-18	Human	C0-9	F	LowTorso	Unknown	Unknown	Monmouth	Recreation	Negative
TS09-0613	I. scapularis	nymph	fed	Monmouth	Middletown	2009-09-22	Human	C10-19	F	LowTorso	Park	Middletown	Monmouth	Recreation	Negative
TS09-0614	A. americanum	nymph	fed	Monmouth	Howell	2009-09-23	Human	C60-69	F	UppTorso	Home	Millstone	Monmouth	Yard Work	NT
TS09-0615	A. americanum	larva	fed	Monmouth	Millstone	2009-09-23	Human	C0-9	M	Head	Home	Millstone	Monmouth	Recreation	NT
TS09-0616	I. scapularis	nymph	fed	Monmouth	Marlboro	2009-09-22	Human	C0-9	M	UppTorso	Home	Marlboro	Monmouth	Recreation	Negative
TS09-0618	A. americanum	larva	fed	Monmouth	Millstone	2009-09-09	Human	C0-9	F	Head	Home	Millstone	Monmouth	Recreation	NT
TS09-0619	A. americanum	larva	flat	Monmouth	Millstone	2009-09-09	Human	C0-9	F	UppTorso	Home	Millstone	Monmouth	Recreation	NT
TS09-0620	I. scapularis	nymph	flat	Monmouth	Middletown	2009-09-25	Human	C0-9	F	UppTorso	School	Lincroft	Monmouth	Recreation	Negative
TS09-0621	I. scapularis	nymph	flat	Monmouth	Middletown	2009-09-25	Human	C0-9	F	UppTorso	School	Lincroft	Monmouth	Recreation	Negative
TS09-0624	D. variabilis	female	flat	Monmouth	Englishtown	2009-09-30	Human	C10-19	M	LowTorso	Unknown	Unknown	Monmouth	Yard Work	NT
TS09-0625	A. americanum	larva	fed	Monmouth	Howell	2009-10-01	Human	C10-19	M	Head	Unknown	Unknown	Monmouth	Unknown	NT
TS09-0626	I. scapularis	nymph	fed	Monmouth	Lincroft	2009-10-01	Human	C10-19	M	UppTorso	School	Lincroft	Monmouth	Recreation	Positive
TS09-0627	I. scapularis	nymph	fed	Monmouth	Middletown	2009-10-01	Human	C10-19	M	Head	Park	Middletown	Monmouth	Recreation	Negative
TS09-0628	I. scapularis	nymph	fed	Monmouth	Tinton Falls	2009-10-05	Human	C0-9	F	LowTorso	Other	Atlantic Highlands	Monmouth	Recreation	Negative
TS09-0629	I. scapularis	nymph	flat	Monmouth	Little Silver	2009-10-05	Human	C0-9	M	Arms	Home	Little Silver	Monmouth	Recreation	Negative
TS09-0630	I. scapularis	nymph	fed	Monmouth	Holmdel	2009-10-05	Human	C0-9	M	UppTorso	Park	Holmdel	Monmouth	Recreation	Negative
TS09-0631	I. scapularis	female	flat	Monmouth	Manasquan	2009-10-07	Human	C0-9	F	Head	Park	Howell	Monmouth	Recreation	Negative
TS09-0632	I. scapularis	female	fed	Monmouth	Freehold	2009-10-09	Human	C50-59	F	Legs	Unknown	Freehold	Monmouth	Unknown	Positive
TS09-0633	I. scapularis	nymph	fed	Monmouth	Middletown	2009-10-07	Human	C0-9	M	Arms	School	Lincroft	Monmouth	Recreation	Negative
TS09-0634	I. scapularis	nymph	fed	Monmouth	Holmdel	2009-10-13	Human	C0-9	M	Head	Unknown	Unknown	Monmouth	Unknown	Positive
TS09-0635	I. scapularis	nymph	flat	Monmouth	Tinton Falls	2009-10-13	Human	C0-9	M	NP	Park	Wall	Monmouth	Recreation	Negative
TS09-0636	I. scapularis	female	fed	Monmouth	Manalapan	2009-10-16	DOG	C0-9	M	Head	Home	Manalapan	Monmouth	Other	Negative
TS09-0637	I. scapularis	female	flat	Monmouth	Holmdel	2009-10-22	Human	C0-9	F	Arms	Home	Holmdel	Monmouth	Recreation	Positive
TS09-0638	I. scapularis	female	flat	Monmouth	Tinton Falls	2009-10-21	Human	C40-49	M	UppTorso	Home	Tinton Falls	Monmouth	Yard Work	Positive
TS09-0639	I. scapularis	female	flat	Monmouth	Allentown	2009-10-22	Human	C0-9	M	UppTorso	Park	Marlboro	Monmouth	Recreation	Positive
TS09-0640	I. scapularis	female	flat	Monmouth	Upper Freehold	2009-10-22	Human	C10-19	M	UppTorso	Home	Upper Freehold	Monmouth	Recreation	Negative
TS09-0641	I. scapularis	female	flat	Monmouth	Manasquan	2009-10-23	Human	C50-59	F	UppTorso	Unknown	Unknown	Monmouth	Unknown	Positive
TS09-0652	I. scapularis	nymph	flat	Monmouth	Howell	2009-10-23	Human	C30-39	M	UppTorso	Home	Howell	Monmouth	Unknown	Negative
TS09-0653	I. scapularis	nymph	flat	Monmouth	Freehold	2009-10-23	Human	C0-9	M	Head	Home	Freehold	Monmouth	Yard Work	Negative
TS09-0654	I. scapularis	female	flat	Monmouth	Farmingdale	2009-10-26	Human	C0-9	F	LowTorso	Home	Farmingdale	Monmouth	Recreation	Positive
TS09-0655	I. scapularis	female	flat	Monmouth	Marlboro	2009-10-26	Human	C40-49	F	UppTorso	Park	Millstone	Monmouth	Recreation	Positive
TS09-0656	I. scapularis	female	fed	Monmouth	Shrewsbury	2009-10-27	DOG	C0-9	M	NP	Unknown	Unknown	Monmouth	Unknown	Negative
TS09-0657	I. scapularis	female	fed	Monmouth	Holmdel	2009-10-28	Human	C50-59	M	LowTorso	Home	Holmdel	Monmouth	Recreation	Negative
TS09-0658	I. scapularis	female	fed	Monmouth	Wall	2009-10-28	Human	C40-49	F	Arms	Home	Wall	Monmouth	Unknown	Positive
TS09-0659	I. scapularis	female	fed	Monmouth	Monmouth Beach	2009-10-29	Human	C10-19	F	UppTorso	Unknown	Unknown	Monmouth	Recreation	Negative
TS09-0660	I. scapularis	female	flat	Monmouth	Shrewsbury	2009-10-29	Human	C30-39	F	LowTorso	Other	Rumson	Monmouth	Other	Negative
TS09-0661	I. scapularis	female	flat	Monmouth	Tinton Falls	2009-10-29	Human	C60-69	F	Arms	Home	Tinton Falls	Monmouth	Yard Work	Positive
TS09-0662	I. scapularis	female	flat	Monmouth	Millstone	2009-11-02	Human	C10-19	F	Arms	Unknown	Unknown	Monmouth	Other	Positive
[truncated: 5,726 more rows]
